# Supplementary material for: ﻿A high species diversity of Lyomyces (Basidiomycota, Hymenochaetales) in Central and South America, revealed after morphological and molecular analysis
Source: MycoKeys. 2024 Oct 3;109:131–69. doi: 10.3897/mycokeys.109.127606 (PMC11467506; doi:10.3897/mycokeys.109.127606)
Supplement: XML Treatment for Lyomyces boquetensis [file mycokeys.109.127606-treatment1.xml]

<!DOCTYPE tp:taxon-treatment
  PUBLIC "-//TaxonX//DTD Taxonomic Treatment Publishing DTD v0 20100105//EN" "tax-treatment-NSO.dtd">
<tp:taxon-treatment xmlns:tp="http://www.plazi.org/taxpub"><tp:treatment-meta><kwd-group><label>Taxon classification</label><kwd>
                <named-content content-type="kingdom">Fungi</named-content>
              </kwd><kwd>
                <named-content content-type="order">Corticiales</named-content>
              </kwd><kwd>
                <named-content content-type="family">Hymenochaetales</named-content>
              </kwd></kwd-group><mixed-citation publication-type="journal"><person-group><name><surname>Yurchenko</surname><given-names>Eugene</given-names></name><name><surname>Langer</surname><given-names>Ewald</given-names></name><name><surname>Riebesehl</surname><given-names>Janett</given-names></name></person-group><article-title>﻿A high species diversity of <italic><tp:taxon-name><tp:taxon-name-part taxon-name-part-type="genus" reg="Lyomyces">Lyomyces</tp:taxon-name-part></tp:taxon-name></italic> (<tp:taxon-name><tp:taxon-name-part taxon-name-part-type="phylum">Basidiomycota</tp:taxon-name-part></tp:taxon-name>, <tp:taxon-name><tp:taxon-name-part taxon-name-part-type="order">Hymenochaetales</tp:taxon-name-part></tp:taxon-name>) in Central and South America, revealed after morphological and molecular analysis</article-title><source>MycoKeys</source><day>03</day><month>10</month><year>2024</year><volume>109</volume><fpage>131</fpage><lpage>169</lpage><pub-id pub-id-type="doi">10.3897/mycokeys.109.127606</pub-id></mixed-citation></tp:treatment-meta><tp:nomenclature><label>﻿</label><tp:taxon-name>
              <object-id xmlns:xlink="http://www.w3.org/1999/xlink" content-type="arpha" xlink:type="simple">9C380374-AA31-5CB6-9093-3F80E6D8BF69</object-id>
              <tp:taxon-name-part taxon-name-part-type="genus" reg="Lyomyces">Lyomyces</tp:taxon-name-part>
              <tp:taxon-name-part taxon-name-part-type="species" reg="boquetensis">boquetensis</tp:taxon-name-part>
              <object-id xmlns:xlink="http://www.w3.org/1999/xlink" content-type="mycobank" xlink:type="simple">850097</object-id>
            </tp:taxon-name><tp:taxon-authority>Yurchenko &amp; Riebesehl</tp:taxon-authority><tp:taxon-status xmlns:xlink="http://www.w3.org/1999/xlink" xlink:type="simple">sp. nov.</tp:taxon-status><xref ref-type="fig" rid="F3">Figs 3A, B</xref><xref ref-type="fig" rid="F4">, 4</xref><xref ref-type="fig" rid="F16">, 16A, B</xref></tp:nomenclature><tp:treatment-sec sec-type="material" id="SECID0ECZAI"><title>Type.</title><p>Panama • Chiriquí Province: W of Boquete town, Bajo Boquete community, <named-content xmlns:xlink="http://www.w3.org/1999/xlink" content-type="dwc:verbatimCoordinates" xlink:type="simple"><named-content content-type="geo-json" specific-use="{&#34;type&#34;:&#34;Point&#34;,&#34;coordinates&#34;:[-82.469500,8.776333]}" id="NCID0ELZAI" xlink:type="simple">08°46.58'N, 082°28.17'W</named-content></named-content>, 1450 m a.s.l., evergreen montane tropical forest, bottom of canyon with a rivulet, on fallen corticated twig of angiosperm, 27 Jul 2019, E. Yurchenko EYu 190727-12 (<bold><italic>holotype</italic></bold>: BLS M-5238; <bold><italic>isotype</italic></bold>: CFMR). GenBank: ITS = <ext-link xmlns:xlink="http://www.w3.org/1999/xlink" ext-link-type="gen" xlink:href="PP471797" xlink:type="simple">PP471797</ext-link>; 28S = <ext-link xmlns:xlink="http://www.w3.org/1999/xlink" ext-link-type="gen" xlink:href="PP471818" xlink:type="simple">PP471818</ext-link>.</p></tp:treatment-sec><tp:treatment-sec sec-type="etymology" id="SECID0EA1AI"><title>Etymology.</title><p><italic>boquetensis</italic> = refers to Boquete, the town near the type locality.</p></tp:treatment-sec><tp:treatment-sec sec-type="description" id="SECID0EQ1AI"><title>Description.</title><p>Basidiomata effused, 1.5–3 and more cm in extent, soft-membranaceous to membranaceous, from fine flocculose or granulose and discontinuous when young to continuous, 20–60 μm thick between warts. Hymenial surface white or dirty whitish, smooth to minutely warted; warts up to 3–7/mm, 15–60 μm high. Margin concolourous, appressed mould-like or diffuse, about 0.5 mm wide. Hyphal system monomitic, hyphae clamped at all septa, smooth (in KOH) or slightly encrusted (in <abbrev xmlns:xlink="http://www.w3.org/1999/xlink" xlink:title="Melzer’s reagent" id="ABBRID0EW1AI" xlink:type="simple">Mz</abbrev>). Subiculum of loose texture; subicular hyphae moderately branched, 2–4 μm wide, thin- to somewhat thick-walled (walls up to 0.7 μm thick). Subhymenium thin; subhymenial hyphae richly branched, 2–3.7 μm wide, thin-walled. Cystidia thin-walled, colourless, smooth to heavily encrusted, of four types: 1) capitate scarce to common, 15–30 × 3.5–5 μm; 2) capitulate not frequent, 23–35 × 3–4.5 μm; 3) cylindrical and subcylindrical scattered, 20–28 × 3–4.3 μm; 4) fusoid rare, 25–35 × 4.5–5 μm. Incrustation on cystidia and basidioles partly dissolving in KOH. Basidioles short cylindrical to clavate, 10–13 × (3–)3.5–4.7 μm, smooth or slightly encrusted. Basidia cylindrical-utriform, 10.5–15.5 × 3.2–4 μm, smooth or slightly encrusted; sterigmata four, reaching 2.5–3 × 0.3–0.5 μm. Basidiospores ellipsoid to narrowly ellipsoid, 4–5(–5.5) × 2.7–3(–3.5) μm (L = 5.1 μm, W = 3.3 μm), thin-walled, smooth, colourless, some with a drop inside, <abbrev xmlns:xlink="http://www.w3.org/1999/xlink" xlink:title="Melzer’s reagent" id="ABBRID0E11AI" xlink:type="simple">Mz</abbrev>–, acyanophilous; apiculus minute, short.</p><fig id="F3" position="float" orientation="portrait"><object-id xmlns:xlink="http://www.w3.org/1999/xlink" content-type="doi" xlink:type="simple">10.3897/mycokeys.109.127606.figure3</object-id><object-id xmlns:xlink="http://www.w3.org/1999/xlink" content-type="arpha" xlink:type="simple">9FF827B4-F785-560A-8321-6325FE3C8BF1</object-id><label>Figure 3.</label><caption><p>Macromorphology of <italic><tp:taxon-name><tp:taxon-name-part taxon-name-part-type="genus" reg="Lyomyces">Lyomyces</tp:taxon-name-part></tp:taxon-name></italic> species <bold>A, B</bold><italic><tp:taxon-name><tp:taxon-name-part taxon-name-part-type="genus" reg="Lyomyces">L.</tp:taxon-name-part><tp:taxon-name-part taxon-name-part-type="species" reg="boquetensis">boquetensis</tp:taxon-name-part></tp:taxon-name></italic>, holotype (BLS M-5238) <bold>C</bold><italic><tp:taxon-name><tp:taxon-name-part taxon-name-part-type="genus" reg="Lyomyces">L.</tp:taxon-name-part><tp:taxon-name-part taxon-name-part-type="species" reg="granulosus">granulosus</tp:taxon-name-part></tp:taxon-name></italic>, holotype (KAS-GEL1662) <bold>D</bold><italic><tp:taxon-name><tp:taxon-name-part taxon-name-part-type="genus" reg="Lyomyces">L.</tp:taxon-name-part><tp:taxon-name-part taxon-name-part-type="species" reg="granulosus">granulosus</tp:taxon-name-part></tp:taxon-name></italic>, BLS M-2975 <bold>E, F</bold><italic><tp:taxon-name><tp:taxon-name-part taxon-name-part-type="genus" reg="Lyomyces">L.</tp:taxon-name-part><tp:taxon-name-part taxon-name-part-type="species" reg="napoensis">napoensis</tp:taxon-name-part></tp:taxon-name></italic>, holotype (BLS M-2610) <bold>G, H</bold><italic><tp:taxon-name><tp:taxon-name-part taxon-name-part-type="genus" reg="Lyomyces">L.</tp:taxon-name-part><tp:taxon-name-part taxon-name-part-type="species" reg="neocrustosus">neocrustosus</tp:taxon-name-part></tp:taxon-name></italic>, holotype (BLS M-5239). Scale bars: 1 mm.</p></caption><graphic xmlns:xlink="http://www.w3.org/1999/xlink" xlink:href="mycokeys-109-131-g003.jpg" position="float" orientation="portrait" xlink:type="simple" id="oo_1147633.jpg"><uri content-type="original_file" xlink:type="simple">https://binary.pensoft.net/fig/1147633</uri></graphic></fig><fig id="F4" position="float" orientation="portrait"><object-id xmlns:xlink="http://www.w3.org/1999/xlink" content-type="doi" xlink:type="simple">10.3897/mycokeys.109.127606.figure4</object-id><object-id xmlns:xlink="http://www.w3.org/1999/xlink" content-type="arpha" xlink:type="simple">D719B0C6-B116-5022-A4CF-28A3B4A572EF</object-id><label>Figure 4.</label><caption><p>Micromorphology of <italic><tp:taxon-name><tp:taxon-name-part taxon-name-part-type="genus" reg="Lyomyces">Lyomyces</tp:taxon-name-part><tp:taxon-name-part taxon-name-part-type="species" reg="boquetensis">boquetensis</tp:taxon-name-part></tp:taxon-name></italic> (holotype, BLS M-5238) <bold>A, B</bold> vertical sections through basidioma <bold>C</bold> subicular hyphae <bold>D</bold> hyphae from hymenophore wart, ended by capitate cystidia <bold>E</bold> portion of hymenium and subhymenium <bold>F, G</bold> capitate and subcapitate cystidia <bold>H</bold>, <bold>I</bold> capitulate cystidia <bold>J</bold> cylindrical cystidia <bold>K, L</bold> basidioles <bold>M</bold> basidia <bold>N</bold> basidiospores. <bold>B–E, G, I, J, L–N</bold> in KOH; <bold>F, H, K</bold> in <abbrev xmlns:xlink="http://www.w3.org/1999/xlink" xlink:title="Melzer’s reagent" id="ABBRID0EA6AI" xlink:type="simple">Mz</abbrev>. Scale bars: 100 μm (<bold>A</bold>); 10 μm (<bold>B–M</bold>); 5 μm (<bold>N</bold>).</p></caption><graphic xmlns:xlink="http://www.w3.org/1999/xlink" xlink:href="mycokeys-109-131-g004.jpg" position="float" orientation="portrait" xlink:type="simple" id="oo_1147634.jpg"><uri content-type="original_file" xlink:type="simple">https://binary.pensoft.net/fig/1147634</uri></graphic></fig></tp:treatment-sec><tp:treatment-sec sec-type="distribution" id="SECID0EP6AI"><title>Distribution.</title><p>So far, only known from Panama.</p></tp:treatment-sec><tp:treatment-sec sec-type="ecology" id="SECID0EU6AI"><title>Ecology.</title><p>The species grows on small-sized dead corticated wood in tropical evergreen forests.</p></tp:treatment-sec><tp:treatment-sec sec-type="notes" id="SECID0EZ6AI"><title>Notes.</title><p>The main diagnostic features of this species are a minutely warted hymenial surface, thickened walls in the subicular hyphae, the presence of smooth to heavily encrusted capitate and cylindrical cystidia, and thin-walled, narrowly ellipsoid basidiospores. This species is most morphologically similar to <italic><tp:taxon-name><tp:taxon-name-part taxon-name-part-type="genus" reg="Lyomyces">L.</tp:taxon-name-part><tp:taxon-name-part taxon-name-part-type="species" reg="sambuci">sambuci</tp:taxon-name-part></tp:taxon-name></italic>, <italic><tp:taxon-name><tp:taxon-name-part taxon-name-part-type="genus" reg="Lyomyces">L.</tp:taxon-name-part><tp:taxon-name-part taxon-name-part-type="species" reg="densiusculus">densiusculus</tp:taxon-name-part></tp:taxon-name></italic>, and <italic><tp:taxon-name><tp:taxon-name-part taxon-name-part-type="genus" reg="Lyomyces">L.</tp:taxon-name-part><tp:taxon-name-part taxon-name-part-type="species" reg="denudatus">denudatus</tp:taxon-name-part></tp:taxon-name></italic>. It differs from <italic><tp:taxon-name><tp:taxon-name-part taxon-name-part-type="genus" reg="Lyomyces">L.</tp:taxon-name-part><tp:taxon-name-part taxon-name-part-type="species" reg="sambuci">sambuci</tp:taxon-name-part></tp:taxon-name></italic> s.str. by the presence of heavily encrusted capitulate cystidia and thin-walled basidiospores. The presence of richly encrusted capitulate cystidia and smaller basidiospores are the characteristics which separate <italic><tp:taxon-name><tp:taxon-name-part taxon-name-part-type="genus" reg="Lyomyces">L.</tp:taxon-name-part><tp:taxon-name-part taxon-name-part-type="species" reg="boquetensis">boquetensis</tp:taxon-name-part></tp:taxon-name></italic> from <italic><tp:taxon-name><tp:taxon-name-part taxon-name-part-type="genus" reg="Lyomyces">L.</tp:taxon-name-part><tp:taxon-name-part taxon-name-part-type="species" reg="densiusculus">densiusculus</tp:taxon-name-part></tp:taxon-name></italic>. Warted hymenial surface, cylindrical cystidia, and smaller basidiospores differentiate the new species from <italic><tp:taxon-name><tp:taxon-name-part taxon-name-part-type="genus" reg="Lyomyces">L.</tp:taxon-name-part><tp:taxon-name-part taxon-name-part-type="species" reg="denudatus">denudatus</tp:taxon-name-part></tp:taxon-name></italic>. The new species differs from a phylogenetically close <italic><tp:taxon-name><tp:taxon-name-part taxon-name-part-type="genus" reg="Lyomyces">L.</tp:taxon-name-part><tp:taxon-name-part taxon-name-part-type="species" reg="lancangjiangensis">lancangjiangensis</tp:taxon-name-part></tp:taxon-name></italic> by shorter and narrower basidiospores.</p></tp:treatment-sec><tp:treatment-sec><!--Section generated to contain objects referenced in tp:taxon-treatment.--><fig id="F16" position="float" orientation="portrait"><object-id xmlns:xlink="http://www.w3.org/1999/xlink" content-type="doi" xlink:type="simple">10.3897/mycokeys.109.127606.figure16</object-id><object-id xmlns:xlink="http://www.w3.org/1999/xlink" content-type="arpha" xlink:type="simple">080CF996-4320-55F9-9B5D-2A6A280CFBC5</object-id><label>Figure 16.</label><caption><p><abbrev xmlns:xlink="http://www.w3.org/1999/xlink" xlink:title="Scanned electron" id="ABBRID0EBKDI" xlink:type="simple">SEM</abbrev> of crystalline deposits on hymenial elements and hyphae in holotypes of <italic><tp:taxon-name><tp:taxon-name-part taxon-name-part-type="genus" reg="Lyomyces">Lyomyces</tp:taxon-name-part></tp:taxon-name></italic> species <bold>A, B</bold><italic><tp:taxon-name><tp:taxon-name-part taxon-name-part-type="genus" reg="Lyomyces">L.</tp:taxon-name-part><tp:taxon-name-part taxon-name-part-type="species" reg="boquetensis">boquetensis</tp:taxon-name-part></tp:taxon-name></italic><bold>C</bold><italic><tp:taxon-name><tp:taxon-name-part taxon-name-part-type="genus" reg="Lyomyces">L.</tp:taxon-name-part><tp:taxon-name-part taxon-name-part-type="species" reg="granulosus">granulosus</tp:taxon-name-part></tp:taxon-name></italic><bold>D</bold><italic><tp:taxon-name><tp:taxon-name-part taxon-name-part-type="genus" reg="Lyomyces">L.</tp:taxon-name-part><tp:taxon-name-part taxon-name-part-type="species" reg="napoensis">napoensis</tp:taxon-name-part></tp:taxon-name></italic><bold>E</bold><italic><tp:taxon-name><tp:taxon-name-part taxon-name-part-type="genus" reg="Lyomyces">L.</tp:taxon-name-part><tp:taxon-name-part taxon-name-part-type="species" reg="neocrustosus">neocrustosus</tp:taxon-name-part></tp:taxon-name></italic><bold>F</bold><italic><tp:taxon-name><tp:taxon-name-part taxon-name-part-type="genus" reg="Lyomyces">L.</tp:taxon-name-part><tp:taxon-name-part taxon-name-part-type="species" reg="pantropicus">pantropicus</tp:taxon-name-part></tp:taxon-name></italic><bold>G</bold><italic><tp:taxon-name><tp:taxon-name-part taxon-name-part-type="genus" reg="Lyomyces">L.</tp:taxon-name-part><tp:taxon-name-part taxon-name-part-type="species" reg="parvus">parvus</tp:taxon-name-part></tp:taxon-name></italic><bold>H</bold><italic><tp:taxon-name><tp:taxon-name-part taxon-name-part-type="genus" reg="Lyomyces">L.</tp:taxon-name-part><tp:taxon-name-part taxon-name-part-type="species" reg="subcylindricus">subcylindricus</tp:taxon-name-part></tp:taxon-name></italic>. Scale bars: 5 μm.</p></caption><graphic xmlns:xlink="http://www.w3.org/1999/xlink" xlink:href="mycokeys-109-131-g016.jpg" position="float" orientation="portrait" xlink:type="simple" id="oo_1147646.jpg"><uri content-type="original_file" xlink:type="simple">https://binary.pensoft.net/fig/1147646</uri></graphic></fig></tp:treatment-sec></tp:taxon-treatment>
