# Supplementary material for: ﻿A high species diversity of Lyomyces (Basidiomycota, Hymenochaetales) in Central and South America, revealed after morphological and molecular analysis
Source: MycoKeys. 2024 Oct 3;109:131–69. doi: 10.3897/mycokeys.109.127606 (PMC11467506; doi:10.3897/mycokeys.109.127606)
Supplement: XML Treatment for Lyomyces granulosus [file mycokeys.109.127606-treatment2.xml]

<!DOCTYPE tp:taxon-treatment
  PUBLIC "-//TaxonX//DTD Taxonomic Treatment Publishing DTD v0 20100105//EN" "tax-treatment-NSO.dtd">
<tp:taxon-treatment xmlns:tp="http://www.plazi.org/taxpub"><tp:treatment-meta><kwd-group><label>Taxon classification</label><kwd>
                <named-content content-type="kingdom">Fungi</named-content>
              </kwd><kwd>
                <named-content content-type="order">Corticiales</named-content>
              </kwd><kwd>
                <named-content content-type="family">Hymenochaetales</named-content>
              </kwd></kwd-group><mixed-citation publication-type="journal"><person-group><name><surname>Yurchenko</surname><given-names>Eugene</given-names></name><name><surname>Langer</surname><given-names>Ewald</given-names></name><name><surname>Riebesehl</surname><given-names>Janett</given-names></name></person-group><article-title>﻿A high species diversity of <italic><tp:taxon-name><tp:taxon-name-part taxon-name-part-type="genus" reg="Lyomyces">Lyomyces</tp:taxon-name-part></tp:taxon-name></italic> (<tp:taxon-name><tp:taxon-name-part taxon-name-part-type="phylum">Basidiomycota</tp:taxon-name-part></tp:taxon-name>, <tp:taxon-name><tp:taxon-name-part taxon-name-part-type="order">Hymenochaetales</tp:taxon-name-part></tp:taxon-name>) in Central and South America, revealed after morphological and molecular analysis</article-title><source>MycoKeys</source><day>03</day><month>10</month><year>2024</year><volume>109</volume><fpage>131</fpage><lpage>169</lpage><pub-id pub-id-type="doi">10.3897/mycokeys.109.127606</pub-id></mixed-citation></tp:treatment-meta><tp:nomenclature><label>﻿</label><tp:taxon-name>
              <object-id xmlns:xlink="http://www.w3.org/1999/xlink" content-type="arpha" xlink:type="simple">DE380791-3EC8-5F67-9881-300C00AC8445</object-id>
              <tp:taxon-name-part taxon-name-part-type="genus" reg="Lyomyces">Lyomyces</tp:taxon-name-part>
              <tp:taxon-name-part taxon-name-part-type="species" reg="granulosus">granulosus</tp:taxon-name-part>
              <object-id xmlns:xlink="http://www.w3.org/1999/xlink" content-type="mycobank" xlink:type="simple">850098</object-id>
            </tp:taxon-name><tp:taxon-authority>Yurchenko &amp; Langer</tp:taxon-authority><tp:taxon-status xmlns:xlink="http://www.w3.org/1999/xlink" xlink:type="simple">sp. nov.</tp:taxon-status><xref ref-type="fig" rid="F3">Figs 3C, D</xref><xref ref-type="fig" rid="F5">, 5</xref><xref ref-type="fig" rid="F16">, 16C</xref></tp:nomenclature><tp:treatment-sec sec-type="material" id="SECID0ENEBI"><title>Type.</title><p>Costa Rica • Alajuela Province: near Fraijanes and Poás volcano, 1940 m a.s.l., secondary evergreen tropical forest in a ravine, on wood and bark of dead branch or stem 30 mm in diam., 11 Feb 1989, E. Langer, G. Wagner No. 223 (<bold><italic>holotype</italic></bold>: KAS-GEL1662; <bold><italic>isotype</italic></bold>: CFMR). GenBank: ITS = <ext-link xmlns:xlink="http://www.w3.org/1999/xlink" ext-link-type="gen" xlink:href="PP471799" xlink:type="simple">PP471799</ext-link>.</p></tp:treatment-sec><tp:treatment-sec sec-type="etymology" id="SECID0E5EBI"><title>Etymology.</title><p><italic>granulosus</italic> (Lat.) = having a grainy structure, due to the morphology of basidioma.</p></tp:treatment-sec><tp:treatment-sec sec-type="description" id="SECID0EOFBI"><title>Description.</title><p>Basidiomata effused, 0.1–3 cm in extent, grandinioid-farinaceous to membranaceous, soft and fragile, usually consisting of as-if-confluent grains, 50–115 μm thick. Hymenial surface colliculose, whitish or creamish. Margin concolourous, pruinose, diffuse, 0.3–1 mm wide. Hyphal system monomitic, hyphae clamped at all septa, thin-walled, colourless. Subiculum thin, little differentiated from subhymenium. Subicular hyphae moderately branched, comparatively short-celled, 1.8–3.5(–4) μm wide, smooth; subhymenial hyphae richly branched, 2–3.2 μm wide, smooth or scarcely encrusted. Cystidia of several types: 1) capitate and subcapitate common, 15–47 × 4–5.5 μm, often with several slight constrictions, smooth to richly encrusted in the lower 2/3 of their length; 2) fusoid and subcylindrical scattered, 30–55 × 3–4.5(–6) μm, smooth to richly encrusted. Basidioles mostly clavate, 7.5–20 × 3.5–5(–6) μm, smooth. Basidia 14–19 × 4.5–4.7 μm, smooth, with four sterigmata 2–3 × 0.5–0.7 μm. Basidiospores broadly ellipsoid, (4.5–)5–5.5(–6.3) × (3.3–)3.5–4 μm (in holotype L = 5.1 μm, W = 3.7 μm), Q = 1.2–1.4(–1.6), thin- to often slightly thick-walled, smooth, colourless, <abbrev xmlns:xlink="http://www.w3.org/1999/xlink" xlink:title="Melzer’s reagent" id="ABBRID0EUFBI" xlink:type="simple">Mz</abbrev>–, acyanophilous to slightly cyanophilous; apiculus small, but distinct.</p><fig id="F5" position="float" orientation="portrait"><object-id xmlns:xlink="http://www.w3.org/1999/xlink" content-type="doi" xlink:type="simple">10.3897/mycokeys.109.127606.figure5</object-id><object-id xmlns:xlink="http://www.w3.org/1999/xlink" content-type="arpha" xlink:type="simple">06CC1D44-2B5F-51DE-9A52-E903E2171D9D</object-id><label>Figure 5.</label><caption><p>Micromorphology of <italic><tp:taxon-name><tp:taxon-name-part taxon-name-part-type="genus" reg="Lyomyces">Lyomyces</tp:taxon-name-part><tp:taxon-name-part taxon-name-part-type="species" reg="granulosus">granulosus</tp:taxon-name-part></tp:taxon-name></italic> (holotype, KAS-GEL1662) <bold>A–D</bold> vertical sections through basidiomata <bold>E</bold> subicular hyphae <bold>F</bold> cystidia in KOH <bold>G</bold> cystidia in <abbrev xmlns:xlink="http://www.w3.org/1999/xlink" xlink:title="Melzer’s reagent" id="ABBRID0ETGBI" xlink:type="simple">Mz</abbrev><bold>H</bold> basidioles <bold>I</bold> basidia <bold>J</bold> basidiospores in KOH <bold>K</bold> basidiospores in <abbrev xmlns:xlink="http://www.w3.org/1999/xlink" xlink:title="Melzer’s reagent" id="ABBRID0E6GBI" xlink:type="simple">Mz</abbrev>. Scale bars: 100 μm (<bold>A, B</bold>); 20 μm (<bold>C</bold>); 10 μm (<bold>D–I</bold>); 5 μm (<bold>J, K</bold>).</p></caption><graphic xmlns:xlink="http://www.w3.org/1999/xlink" xlink:href="mycokeys-109-131-g005.jpg" position="float" orientation="portrait" xlink:type="simple" id="oo_1147635.jpg"><uri content-type="original_file" xlink:type="simple">https://binary.pensoft.net/fig/1147635</uri></graphic></fig></tp:treatment-sec><tp:treatment-sec sec-type="distribution" id="SECID0EQHBI"><title>Distribution.</title><p>So far, known from Costa Rica and Panama.</p></tp:treatment-sec><tp:treatment-sec sec-type="ecology" id="SECID0EVHBI"><title>Ecology.</title><p>The species grows on dead decorticated small-sized wood in evergreen tropical forests, with a supposed preference for mountain ravines.</p></tp:treatment-sec><tp:treatment-sec sec-type="material" id="SECID0E1HBI"><title>Additional specimens examined</title><p><bold>(<italic>paratypes</italic>).</bold> Costa Rica • The same locality as holotype, on wood and bark of dead stem 7–15 mm in diam., 11 Feb 1989, E. Langer, G. Wagner (KAS-GEL1650); Panama • Chiriquí Province: W of Boquete town, Bajo Boquete community, <named-content xmlns:xlink="http://www.w3.org/1999/xlink" content-type="dwc:verbatimCoordinates" xlink:type="simple"><named-content content-type="geo-json" specific-use="{&#34;type&#34;:&#34;Point&#34;,&#34;coordinates&#34;:[-82.469500,8.776333]}" id="NCID0EIIBI" xlink:type="simple">08°46.58'N, 082°28.17'W</named-content></named-content>, 1450 m a.s.l., evergreen montane tropical forest, bottom of canyon with a rivulet, on a decorticated fallen branch, 27 Jul 2019, E. Yurchenko EYu 190727-8b (BLS M-2975; GenBank: ITS = <ext-link xmlns:xlink="http://www.w3.org/1999/xlink" ext-link-type="gen" xlink:href="PP471798" xlink:type="simple">PP471798</ext-link>, 28S = <ext-link xmlns:xlink="http://www.w3.org/1999/xlink" ext-link-type="gen" xlink:href="PP471819" xlink:type="simple">PP471819</ext-link>).</p></tp:treatment-sec><tp:treatment-sec sec-type="notes" id="SECID0EXIBI"><title>Notes.</title><p>The main diagnostic features of this species are the granulose structure of basidioma, thin-walled hyphae, presence of slightly constricted capitate cystidia, and broadly ellipsoid basidiospores with thin or slightly thickened walls. The species is morphologically close to <italic><tp:taxon-name><tp:taxon-name-part taxon-name-part-type="genus" reg="Lyomyces">L.</tp:taxon-name-part><tp:taxon-name-part taxon-name-part-type="species" reg="sambuci">sambuci</tp:taxon-name-part></tp:taxon-name></italic>, <italic><tp:taxon-name><tp:taxon-name-part taxon-name-part-type="genus" reg="Lyomyces">L.</tp:taxon-name-part><tp:taxon-name-part taxon-name-part-type="species" reg="denudatus">denudatus</tp:taxon-name-part></tp:taxon-name></italic>, and <italic><tp:taxon-name><tp:taxon-name-part taxon-name-part-type="genus" reg="Lyomyces">L.</tp:taxon-name-part><tp:taxon-name-part taxon-name-part-type="species" reg="fimbriatus">fimbriatus</tp:taxon-name-part></tp:taxon-name></italic>. In contrast to the new species, <italic><tp:taxon-name><tp:taxon-name-part taxon-name-part-type="genus" reg="Lyomyces">L.</tp:taxon-name-part><tp:taxon-name-part taxon-name-part-type="species" reg="sambuci">sambuci</tp:taxon-name-part></tp:taxon-name></italic> has less encrusted capitate cystidia and spores often with a drop inside. <italic><tp:taxon-name><tp:taxon-name-part taxon-name-part-type="genus" reg="Lyomyces">Lyomyces</tp:taxon-name-part><tp:taxon-name-part taxon-name-part-type="species" reg="fimbriatus">fimbriatus</tp:taxon-name-part></tp:taxon-name></italic> and <italic><tp:taxon-name><tp:taxon-name-part taxon-name-part-type="genus" reg="Lyomyces">L.</tp:taxon-name-part><tp:taxon-name-part taxon-name-part-type="species" reg="denudatus">denudatus</tp:taxon-name-part></tp:taxon-name></italic> have larger, thin-walled spores. Moreover, <italic><tp:taxon-name><tp:taxon-name-part taxon-name-part-type="genus" reg="Lyomyces">L.</tp:taxon-name-part><tp:taxon-name-part taxon-name-part-type="species" reg="fimbriatus">fimbriatus</tp:taxon-name-part></tp:taxon-name></italic> has an odontoid hymenial surface.</p></tp:treatment-sec><tp:treatment-sec><!--Section generated to contain objects referenced in tp:taxon-treatment.--><fig id="F3" position="float" orientation="portrait"><object-id xmlns:xlink="http://www.w3.org/1999/xlink" content-type="doi" xlink:type="simple">10.3897/mycokeys.109.127606.figure3</object-id><object-id xmlns:xlink="http://www.w3.org/1999/xlink" content-type="arpha" xlink:type="simple">9FF827B4-F785-560A-8321-6325FE3C8BF1</object-id><label>Figure 3.</label><caption><p>Macromorphology of <italic><tp:taxon-name><tp:taxon-name-part taxon-name-part-type="genus" reg="Lyomyces">Lyomyces</tp:taxon-name-part></tp:taxon-name></italic> species <bold>A, B</bold><italic><tp:taxon-name><tp:taxon-name-part taxon-name-part-type="genus" reg="Lyomyces">L.</tp:taxon-name-part><tp:taxon-name-part taxon-name-part-type="species" reg="boquetensis">boquetensis</tp:taxon-name-part></tp:taxon-name></italic>, holotype (BLS M-5238) <bold>C</bold><italic><tp:taxon-name><tp:taxon-name-part taxon-name-part-type="genus" reg="Lyomyces">L.</tp:taxon-name-part><tp:taxon-name-part taxon-name-part-type="species" reg="granulosus">granulosus</tp:taxon-name-part></tp:taxon-name></italic>, holotype (KAS-GEL1662) <bold>D</bold><italic><tp:taxon-name><tp:taxon-name-part taxon-name-part-type="genus" reg="Lyomyces">L.</tp:taxon-name-part><tp:taxon-name-part taxon-name-part-type="species" reg="granulosus">granulosus</tp:taxon-name-part></tp:taxon-name></italic>, BLS M-2975 <bold>E, F</bold><italic><tp:taxon-name><tp:taxon-name-part taxon-name-part-type="genus" reg="Lyomyces">L.</tp:taxon-name-part><tp:taxon-name-part taxon-name-part-type="species" reg="napoensis">napoensis</tp:taxon-name-part></tp:taxon-name></italic>, holotype (BLS M-2610) <bold>G, H</bold><italic><tp:taxon-name><tp:taxon-name-part taxon-name-part-type="genus" reg="Lyomyces">L.</tp:taxon-name-part><tp:taxon-name-part taxon-name-part-type="species" reg="neocrustosus">neocrustosus</tp:taxon-name-part></tp:taxon-name></italic>, holotype (BLS M-5239). Scale bars: 1 mm.</p></caption><graphic xmlns:xlink="http://www.w3.org/1999/xlink" xlink:href="mycokeys-109-131-g003.jpg" position="float" orientation="portrait" xlink:type="simple" id="oo_1147633.jpg"><uri content-type="original_file" xlink:type="simple">https://binary.pensoft.net/fig/1147633</uri></graphic></fig><fig id="F16" position="float" orientation="portrait"><object-id xmlns:xlink="http://www.w3.org/1999/xlink" content-type="doi" xlink:type="simple">10.3897/mycokeys.109.127606.figure16</object-id><object-id xmlns:xlink="http://www.w3.org/1999/xlink" content-type="arpha" xlink:type="simple">080CF996-4320-55F9-9B5D-2A6A280CFBC5</object-id><label>Figure 16.</label><caption><p><abbrev xmlns:xlink="http://www.w3.org/1999/xlink" xlink:title="Scanned electron" id="ABBRID0EBKDI" xlink:type="simple">SEM</abbrev> of crystalline deposits on hymenial elements and hyphae in holotypes of <italic><tp:taxon-name><tp:taxon-name-part taxon-name-part-type="genus" reg="Lyomyces">Lyomyces</tp:taxon-name-part></tp:taxon-name></italic> species <bold>A, B</bold><italic><tp:taxon-name><tp:taxon-name-part taxon-name-part-type="genus" reg="Lyomyces">L.</tp:taxon-name-part><tp:taxon-name-part taxon-name-part-type="species" reg="boquetensis">boquetensis</tp:taxon-name-part></tp:taxon-name></italic><bold>C</bold><italic><tp:taxon-name><tp:taxon-name-part taxon-name-part-type="genus" reg="Lyomyces">L.</tp:taxon-name-part><tp:taxon-name-part taxon-name-part-type="species" reg="granulosus">granulosus</tp:taxon-name-part></tp:taxon-name></italic><bold>D</bold><italic><tp:taxon-name><tp:taxon-name-part taxon-name-part-type="genus" reg="Lyomyces">L.</tp:taxon-name-part><tp:taxon-name-part taxon-name-part-type="species" reg="napoensis">napoensis</tp:taxon-name-part></tp:taxon-name></italic><bold>E</bold><italic><tp:taxon-name><tp:taxon-name-part taxon-name-part-type="genus" reg="Lyomyces">L.</tp:taxon-name-part><tp:taxon-name-part taxon-name-part-type="species" reg="neocrustosus">neocrustosus</tp:taxon-name-part></tp:taxon-name></italic><bold>F</bold><italic><tp:taxon-name><tp:taxon-name-part taxon-name-part-type="genus" reg="Lyomyces">L.</tp:taxon-name-part><tp:taxon-name-part taxon-name-part-type="species" reg="pantropicus">pantropicus</tp:taxon-name-part></tp:taxon-name></italic><bold>G</bold><italic><tp:taxon-name><tp:taxon-name-part taxon-name-part-type="genus" reg="Lyomyces">L.</tp:taxon-name-part><tp:taxon-name-part taxon-name-part-type="species" reg="parvus">parvus</tp:taxon-name-part></tp:taxon-name></italic><bold>H</bold><italic><tp:taxon-name><tp:taxon-name-part taxon-name-part-type="genus" reg="Lyomyces">L.</tp:taxon-name-part><tp:taxon-name-part taxon-name-part-type="species" reg="subcylindricus">subcylindricus</tp:taxon-name-part></tp:taxon-name></italic>. Scale bars: 5 μm.</p></caption><graphic xmlns:xlink="http://www.w3.org/1999/xlink" xlink:href="mycokeys-109-131-g016.jpg" position="float" orientation="portrait" xlink:type="simple" id="oo_1147646.jpg"><uri content-type="original_file" xlink:type="simple">https://binary.pensoft.net/fig/1147646</uri></graphic></fig></tp:treatment-sec></tp:taxon-treatment>
