# Supplementary material for: ﻿A high species diversity of Lyomyces (Basidiomycota, Hymenochaetales) in Central and South America, revealed after morphological and molecular analysis
Source: MycoKeys. 2024 Oct 3;109:131–69. doi: 10.3897/mycokeys.109.127606 (PMC11467506; doi:10.3897/mycokeys.109.127606)
Supplement: XML Treatment for Lyomyces napoensis [file mycokeys.109.127606-treatment3.xml]

<!DOCTYPE tp:taxon-treatment
  PUBLIC "-//TaxonX//DTD Taxonomic Treatment Publishing DTD v0 20100105//EN" "tax-treatment-NSO.dtd">
<tp:taxon-treatment xmlns:tp="http://www.plazi.org/taxpub"><tp:treatment-meta><kwd-group><label>Taxon classification</label><kwd>
                <named-content content-type="kingdom">Fungi</named-content>
              </kwd><kwd>
                <named-content content-type="order">Corticiales</named-content>
              </kwd><kwd>
                <named-content content-type="family">Hymenochaetales</named-content>
              </kwd></kwd-group><mixed-citation publication-type="journal"><person-group><name><surname>Yurchenko</surname><given-names>Eugene</given-names></name><name><surname>Langer</surname><given-names>Ewald</given-names></name><name><surname>Riebesehl</surname><given-names>Janett</given-names></name></person-group><article-title>﻿A high species diversity of <italic><tp:taxon-name><tp:taxon-name-part taxon-name-part-type="genus" reg="Lyomyces">Lyomyces</tp:taxon-name-part></tp:taxon-name></italic> (<tp:taxon-name><tp:taxon-name-part taxon-name-part-type="phylum">Basidiomycota</tp:taxon-name-part></tp:taxon-name>, <tp:taxon-name><tp:taxon-name-part taxon-name-part-type="order">Hymenochaetales</tp:taxon-name-part></tp:taxon-name>) in Central and South America, revealed after morphological and molecular analysis</article-title><source>MycoKeys</source><day>03</day><month>10</month><year>2024</year><volume>109</volume><fpage>131</fpage><lpage>169</lpage><pub-id pub-id-type="doi">10.3897/mycokeys.109.127606</pub-id></mixed-citation></tp:treatment-meta><tp:nomenclature><label>﻿</label><tp:taxon-name>
              <object-id xmlns:xlink="http://www.w3.org/1999/xlink" content-type="arpha" xlink:type="simple">4F65922D-75F7-575C-9F5A-482D03E03368</object-id>
              <tp:taxon-name-part taxon-name-part-type="genus" reg="Lyomyces">Lyomyces</tp:taxon-name-part>
              <tp:taxon-name-part taxon-name-part-type="species" reg="napoensis">napoensis</tp:taxon-name-part>
              <object-id xmlns:xlink="http://www.w3.org/1999/xlink" content-type="mycobank" xlink:type="simple">850099</object-id>
            </tp:taxon-name><tp:taxon-authority>Yurchenko &amp; Riebesehl</tp:taxon-authority><tp:taxon-status xmlns:xlink="http://www.w3.org/1999/xlink" xlink:type="simple">sp. nov.</tp:taxon-status><xref ref-type="fig" rid="F3">Figs 3E, F</xref><xref ref-type="fig" rid="F6">, 6</xref><xref ref-type="fig" rid="F16">, 16D</xref></tp:nomenclature><tp:treatment-sec sec-type="material" id="SECID0EANBI"><title>Type.</title><p>Ecuador • Orellana Province: between Puerto Francisco de Orellana (El Coca) and El Dorado, right bank of the Napo River, <named-content xmlns:xlink="http://www.w3.org/1999/xlink" content-type="dwc:verbatimCoordinates" xlink:type="simple"><named-content content-type="geo-json" specific-use="{&#34;type&#34;:&#34;Point&#34;,&#34;coordinates&#34;:[-76.950000,-0.486167]}" id="NCID0EJNBI" xlink:type="simple">00°29.17'S, 076°57.00'W</named-content></named-content>, 260 m a.s.l., Amazonian rainforest, on dead standing lignified stem, 20 Jul 2019, E. Yurchenko EYu 190720-18 (<bold><italic>holotype</italic></bold>: BLS M-2610; <bold><italic>isotype</italic></bold>: CFMR). GenBank: ITS = <ext-link xmlns:xlink="http://www.w3.org/1999/xlink" ext-link-type="gen" xlink:href="PP471800" xlink:type="simple">PP471800</ext-link>; 28S = <ext-link xmlns:xlink="http://www.w3.org/1999/xlink" ext-link-type="gen" xlink:href="PP471820" xlink:type="simple">PP471820</ext-link>.</p></tp:treatment-sec><tp:treatment-sec sec-type="etymology" id="SECID0E5NBI"><title>Etymology.</title><p>The epithet refers to the Napo River, near which the type specimen was collected.</p></tp:treatment-sec><tp:treatment-sec sec-type="description" id="SECID0EDOBI"><title>Description.</title><p>Basidiomata effused, 0.3–3.5 cm in extent, pruinose and mostly discontinuous to soft membranaceous, 45–90 μm thick. Hymenial surface dirty pale ochraceous, smooth to minutely warted; warts 3–5/mm, 30–45 μm high. Margin pruinose, diffuse (indeterminate), 0.3–2.5 mm wide. Hyphal system monomitic, hyphae moderately branched, clamped at all septa, thin-walled, colourless, smooth or encrusted. Cystidia and basidioles smooth to richly encrusted. Cystidia of several types: 1) capitate common, 15–35 × 3–5.5 μm, loosely encrusted except for capitate apex; 2) clavate cystidia with dark yellow granulose contents common, immersed, 12–23 × 5–7 μm; 3) fusoid and hyphoid cystidia rare or occasional, 18–26 × 4.3–5.5 μm. Basidioles short clavate to subcylindrical, 7.5–22 × 3–6(–7.3) μm, often with oily inclusions. Basidia utriform-cylindrical, 15.5–25 × 5.5–6.7 μm, slightly encrusted, with (2)4 sterigmata measuring 4–5 × 0.5–1 μm. Basidiospores narrowly ellipsoid to oblong, with adaxial side straight or slightly concave, 7–8.5(–9) × 4–4.7 μm (L = 7.1 μm, W = 4.4 μm), Q = 1.5–1.7, thin-walled, smooth, colourless, with oily inclusions, <abbrev xmlns:xlink="http://www.w3.org/1999/xlink" xlink:title="Melzer’s reagent" id="ABBRID0EJOBI" xlink:type="simple">Mz</abbrev>–, acyanophilous; apiculus short and wide, or not pronounced.</p><fig id="F6" position="float" orientation="portrait"><object-id xmlns:xlink="http://www.w3.org/1999/xlink" content-type="doi" xlink:type="simple">10.3897/mycokeys.109.127606.figure6</object-id><object-id xmlns:xlink="http://www.w3.org/1999/xlink" content-type="arpha" xlink:type="simple">FD0F6C32-8244-5BD0-8A44-489D02174861</object-id><label>Figure 6.</label><caption><p>Micromorphology of <italic><tp:taxon-name><tp:taxon-name-part taxon-name-part-type="genus" reg="Lyomyces">Lyomyces</tp:taxon-name-part><tp:taxon-name-part taxon-name-part-type="species" reg="napoensis">napoensis</tp:taxon-name-part></tp:taxon-name></italic> (holotype, BLS M-2610) <bold>A, B</bold> vertical sections through basidioma <bold>C</bold> subicular hyphae <bold>D</bold> cystidia <bold>E</bold> basidioles in KOH <bold>F</bold> basidioles in <abbrev xmlns:xlink="http://www.w3.org/1999/xlink" xlink:title="Melzer’s reagent" id="ABBRID0EKPBI" xlink:type="simple">Mz</abbrev><bold>G</bold> basidia <bold>H</bold> basidiospores. Scale bars: 100 μm (<bold>A</bold>); 10 μm (<bold>B–H</bold>).</p></caption><graphic xmlns:xlink="http://www.w3.org/1999/xlink" xlink:href="mycokeys-109-131-g006.jpg" position="float" orientation="portrait" xlink:type="simple" id="oo_1147636.jpg"><uri content-type="original_file" xlink:type="simple">https://binary.pensoft.net/fig/1147636</uri></graphic></fig></tp:treatment-sec><tp:treatment-sec sec-type="distribution" id="SECID0E2PBI"><title>Distribution.</title><p>So far, known from the northeast part of Ecuador, in the Amazonian Lowland.</p></tp:treatment-sec><tp:treatment-sec sec-type="ecology" id="SECID0EAQBI"><title>Ecology.</title><p>The fungus grows on dead lignified stems, in equatorial rainforests.</p></tp:treatment-sec><tp:treatment-sec sec-type="notes" id="SECID0EFQBI"><title>Notes.</title><p>The species is distinguished from other members of <italic><tp:taxon-name><tp:taxon-name-part taxon-name-part-type="genus" reg="Lyomyces">Lyomyces</tp:taxon-name-part></tp:taxon-name></italic> by encrusted capitate cystidia, basidioles, and basidia, presence of clavate cystidia with dark yellow granulose contents, and by large, oblong, thin-walled basidiospores with oily contents. This species is morphologically close to <italic><tp:taxon-name><tp:taxon-name-part taxon-name-part-type="genus" reg="Lyomyces">L.</tp:taxon-name-part><tp:taxon-name-part taxon-name-part-type="species" reg="incrustatus">incrustatus</tp:taxon-name-part></tp:taxon-name></italic> and <italic><tp:taxon-name><tp:taxon-name-part taxon-name-part-type="genus" reg="Lyomyces">L.</tp:taxon-name-part><tp:taxon-name-part taxon-name-part-type="species" reg="elaeidicola">elaeidicola</tp:taxon-name-part></tp:taxon-name></italic> because of the minute attached incrustation on basidioles and basidia. However, the two latter species have near-globose basidiospores.</p></tp:treatment-sec><tp:treatment-sec><!--Section generated to contain objects referenced in tp:taxon-treatment.--><fig id="F3" position="float" orientation="portrait"><object-id xmlns:xlink="http://www.w3.org/1999/xlink" content-type="doi" xlink:type="simple">10.3897/mycokeys.109.127606.figure3</object-id><object-id xmlns:xlink="http://www.w3.org/1999/xlink" content-type="arpha" xlink:type="simple">9FF827B4-F785-560A-8321-6325FE3C8BF1</object-id><label>Figure 3.</label><caption><p>Macromorphology of <italic><tp:taxon-name><tp:taxon-name-part taxon-name-part-type="genus" reg="Lyomyces">Lyomyces</tp:taxon-name-part></tp:taxon-name></italic> species <bold>A, B</bold><italic><tp:taxon-name><tp:taxon-name-part taxon-name-part-type="genus" reg="Lyomyces">L.</tp:taxon-name-part><tp:taxon-name-part taxon-name-part-type="species" reg="boquetensis">boquetensis</tp:taxon-name-part></tp:taxon-name></italic>, holotype (BLS M-5238) <bold>C</bold><italic><tp:taxon-name><tp:taxon-name-part taxon-name-part-type="genus" reg="Lyomyces">L.</tp:taxon-name-part><tp:taxon-name-part taxon-name-part-type="species" reg="granulosus">granulosus</tp:taxon-name-part></tp:taxon-name></italic>, holotype (KAS-GEL1662) <bold>D</bold><italic><tp:taxon-name><tp:taxon-name-part taxon-name-part-type="genus" reg="Lyomyces">L.</tp:taxon-name-part><tp:taxon-name-part taxon-name-part-type="species" reg="granulosus">granulosus</tp:taxon-name-part></tp:taxon-name></italic>, BLS M-2975 <bold>E, F</bold><italic><tp:taxon-name><tp:taxon-name-part taxon-name-part-type="genus" reg="Lyomyces">L.</tp:taxon-name-part><tp:taxon-name-part taxon-name-part-type="species" reg="napoensis">napoensis</tp:taxon-name-part></tp:taxon-name></italic>, holotype (BLS M-2610) <bold>G, H</bold><italic><tp:taxon-name><tp:taxon-name-part taxon-name-part-type="genus" reg="Lyomyces">L.</tp:taxon-name-part><tp:taxon-name-part taxon-name-part-type="species" reg="neocrustosus">neocrustosus</tp:taxon-name-part></tp:taxon-name></italic>, holotype (BLS M-5239). Scale bars: 1 mm.</p></caption><graphic xmlns:xlink="http://www.w3.org/1999/xlink" xlink:href="mycokeys-109-131-g003.jpg" position="float" orientation="portrait" xlink:type="simple" id="oo_1147633.jpg"><uri content-type="original_file" xlink:type="simple">https://binary.pensoft.net/fig/1147633</uri></graphic></fig><fig id="F16" position="float" orientation="portrait"><object-id xmlns:xlink="http://www.w3.org/1999/xlink" content-type="doi" xlink:type="simple">10.3897/mycokeys.109.127606.figure16</object-id><object-id xmlns:xlink="http://www.w3.org/1999/xlink" content-type="arpha" xlink:type="simple">080CF996-4320-55F9-9B5D-2A6A280CFBC5</object-id><label>Figure 16.</label><caption><p><abbrev xmlns:xlink="http://www.w3.org/1999/xlink" xlink:title="Scanned electron" id="ABBRID0EBKDI" xlink:type="simple">SEM</abbrev> of crystalline deposits on hymenial elements and hyphae in holotypes of <italic><tp:taxon-name><tp:taxon-name-part taxon-name-part-type="genus" reg="Lyomyces">Lyomyces</tp:taxon-name-part></tp:taxon-name></italic> species <bold>A, B</bold><italic><tp:taxon-name><tp:taxon-name-part taxon-name-part-type="genus" reg="Lyomyces">L.</tp:taxon-name-part><tp:taxon-name-part taxon-name-part-type="species" reg="boquetensis">boquetensis</tp:taxon-name-part></tp:taxon-name></italic><bold>C</bold><italic><tp:taxon-name><tp:taxon-name-part taxon-name-part-type="genus" reg="Lyomyces">L.</tp:taxon-name-part><tp:taxon-name-part taxon-name-part-type="species" reg="granulosus">granulosus</tp:taxon-name-part></tp:taxon-name></italic><bold>D</bold><italic><tp:taxon-name><tp:taxon-name-part taxon-name-part-type="genus" reg="Lyomyces">L.</tp:taxon-name-part><tp:taxon-name-part taxon-name-part-type="species" reg="napoensis">napoensis</tp:taxon-name-part></tp:taxon-name></italic><bold>E</bold><italic><tp:taxon-name><tp:taxon-name-part taxon-name-part-type="genus" reg="Lyomyces">L.</tp:taxon-name-part><tp:taxon-name-part taxon-name-part-type="species" reg="neocrustosus">neocrustosus</tp:taxon-name-part></tp:taxon-name></italic><bold>F</bold><italic><tp:taxon-name><tp:taxon-name-part taxon-name-part-type="genus" reg="Lyomyces">L.</tp:taxon-name-part><tp:taxon-name-part taxon-name-part-type="species" reg="pantropicus">pantropicus</tp:taxon-name-part></tp:taxon-name></italic><bold>G</bold><italic><tp:taxon-name><tp:taxon-name-part taxon-name-part-type="genus" reg="Lyomyces">L.</tp:taxon-name-part><tp:taxon-name-part taxon-name-part-type="species" reg="parvus">parvus</tp:taxon-name-part></tp:taxon-name></italic><bold>H</bold><italic><tp:taxon-name><tp:taxon-name-part taxon-name-part-type="genus" reg="Lyomyces">L.</tp:taxon-name-part><tp:taxon-name-part taxon-name-part-type="species" reg="subcylindricus">subcylindricus</tp:taxon-name-part></tp:taxon-name></italic>. Scale bars: 5 μm.</p></caption><graphic xmlns:xlink="http://www.w3.org/1999/xlink" xlink:href="mycokeys-109-131-g016.jpg" position="float" orientation="portrait" xlink:type="simple" id="oo_1147646.jpg"><uri content-type="original_file" xlink:type="simple">https://binary.pensoft.net/fig/1147646</uri></graphic></fig></tp:treatment-sec></tp:taxon-treatment>
