# Supplementary material for: ﻿A high species diversity of Lyomyces (Basidiomycota, Hymenochaetales) in Central and South America, revealed after morphological and molecular analysis
Source: MycoKeys. 2024 Oct 3;109:131–69. doi: 10.3897/mycokeys.109.127606 (PMC11467506; doi:10.3897/mycokeys.109.127606)
Supplement: XML Treatment for Lyomyces neocrustosus [file mycokeys.109.127606-treatment4.xml]

<!DOCTYPE tp:taxon-treatment
  PUBLIC "-//TaxonX//DTD Taxonomic Treatment Publishing DTD v0 20100105//EN" "tax-treatment-NSO.dtd">
<tp:taxon-treatment xmlns:tp="http://www.plazi.org/taxpub"><tp:treatment-meta><kwd-group><label>Taxon classification</label><kwd>
                <named-content content-type="kingdom">Fungi</named-content>
              </kwd><kwd>
                <named-content content-type="order">Corticiales</named-content>
              </kwd><kwd>
                <named-content content-type="family">Hymenochaetales</named-content>
              </kwd></kwd-group><mixed-citation publication-type="journal"><person-group><name><surname>Yurchenko</surname><given-names>Eugene</given-names></name><name><surname>Langer</surname><given-names>Ewald</given-names></name><name><surname>Riebesehl</surname><given-names>Janett</given-names></name></person-group><article-title>﻿A high species diversity of <italic><tp:taxon-name><tp:taxon-name-part taxon-name-part-type="genus" reg="Lyomyces">Lyomyces</tp:taxon-name-part></tp:taxon-name></italic> (<tp:taxon-name><tp:taxon-name-part taxon-name-part-type="phylum">Basidiomycota</tp:taxon-name-part></tp:taxon-name>, <tp:taxon-name><tp:taxon-name-part taxon-name-part-type="order">Hymenochaetales</tp:taxon-name-part></tp:taxon-name>) in Central and South America, revealed after morphological and molecular analysis</article-title><source>MycoKeys</source><day>03</day><month>10</month><year>2024</year><volume>109</volume><fpage>131</fpage><lpage>169</lpage><pub-id pub-id-type="doi">10.3897/mycokeys.109.127606</pub-id></mixed-citation></tp:treatment-meta><tp:nomenclature><label>﻿</label><tp:taxon-name>
              <object-id xmlns:xlink="http://www.w3.org/1999/xlink" content-type="arpha" xlink:type="simple">2861EBBB-BB45-5076-9E12-96BCB855C93B</object-id>
              <tp:taxon-name-part taxon-name-part-type="genus" reg="Lyomyces">Lyomyces</tp:taxon-name-part>
              <tp:taxon-name-part taxon-name-part-type="species" reg="neocrustosus">neocrustosus</tp:taxon-name-part>
              <object-id xmlns:xlink="http://www.w3.org/1999/xlink" content-type="mycobank" xlink:type="simple">850100</object-id>
            </tp:taxon-name><tp:taxon-authority>Yurchenko &amp; Riebesehl</tp:taxon-authority><tp:taxon-status xmlns:xlink="http://www.w3.org/1999/xlink" xlink:type="simple">sp. nov.</tp:taxon-status><xref ref-type="fig" rid="F3">Figs 3G, H</xref><xref ref-type="fig" rid="F7">, 7</xref><xref ref-type="fig" rid="F16">, 16E</xref></tp:nomenclature><tp:treatment-sec sec-type="material" id="SECID0E5SBI"><title>Type.</title><p>Panama • Chiriquí Province: Bajo Mono NW of Boquete, southern slopes of Cordillera de Talamanca, near the Caldera River, <named-content xmlns:xlink="http://www.w3.org/1999/xlink" content-type="dwc:verbatimCoordinates" xlink:type="simple"><named-content content-type="geo-json" specific-use="{&#34;type&#34;:&#34;Point&#34;,&#34;coordinates&#34;:[-82.480500,8.833333]}" id="NCID0EHTBI" xlink:type="simple">08°50.00'N, 082°28.83'W</named-content></named-content>, about 1650 m a.s.l., edge or evergreen mountain rainforest, on small-sized dead trunk, mostly on the decorticated parts, 28 Jul 2019, E. Yurchenko EYu 190728-14 (<bold><italic>holotype</italic></bold>: BLS M-5239; <bold><italic>isotype</italic></bold>: CFMR). GenBank: ITS = <ext-link xmlns:xlink="http://www.w3.org/1999/xlink" ext-link-type="gen" xlink:href="PP471801" xlink:type="simple">PP471801</ext-link>; 28S = <ext-link xmlns:xlink="http://www.w3.org/1999/xlink" ext-link-type="gen" xlink:href="PP471821" xlink:type="simple">PP471821</ext-link>.</p></tp:treatment-sec><tp:treatment-sec sec-type="etymology" id="SECID0E3TBI"><title>Etymology.</title><p><italic>neo</italic> + <italic><tp:taxon-name><tp:taxon-name-part taxon-name-part-type="genus" reg="Lyomyces"/><tp:taxon-name-part taxon-name-part-type="species" reg="crustosus">crustosus</tp:taxon-name-part></tp:taxon-name></italic> (Lat.) = (1) new in <italic><tp:taxon-name><tp:taxon-name-part taxon-name-part-type="genus" reg="Lyomyces">L.</tp:taxon-name-part><tp:taxon-name-part taxon-name-part-type="species" reg="crustosus">crustosus</tp:taxon-name-part></tp:taxon-name></italic> species complex, (2) a neotropical species, close to <italic><tp:taxon-name><tp:taxon-name-part taxon-name-part-type="genus" reg="Lyomyces">L.</tp:taxon-name-part><tp:taxon-name-part taxon-name-part-type="species" reg="crustosus">crustosus</tp:taxon-name-part></tp:taxon-name></italic>.</p></tp:treatment-sec><tp:treatment-sec sec-type="description" id="SECID0EEVBI"><title>Description.</title><p>Basidiomata effused, 1.5–3 and more cm in extent, adnate, 25–110 μm thick excluding warts, membranaceous to subceraceous. Hymenial surface pale cream, white at the periphery, smooth to sparsely and minutely warted; warts up to 3–5/mm, 20–70 μm high. Margin paler than the main surface, from almost abrupt and pubescent to thinning out, 0.3–0.5(–1) mm wide. Hyphal system monomitic, hyphae clamped at all septa, thin-walled, colourless. Rosette-like crystals present in moderate or rich amounts between hyphae and hymenial elements. Subicular hyphae moderately branched, 2–3 μm wide; subhymenial hyphae richly branched, densely packed, 1.3–3.7(–4.5) μm wide. Subulate cystidia common, 16–25 × 2.5–3.5(–4.5) μm, seldom capitulate apically, smooth or slightly encrusted. Cylindrical cystidia rare, 18–21.5 × 2.7–3.5 μm. Basidioles narrowly ovoid to short clavate, seldom cylindrical, 11.5–18 × 3.8–4.5(–5.3) μm. Basidia subcylindrical to utriform, (13.5–)16–22.5 × (3.7–)4–4.5(–5.3) μm; sterigmata four, 2.5–5 × 0.7 μm. Basidiospores narrowly ellipsoid to oblong, (5.3–)5.5–6(–6.5) × (2.5–)3–3.5 μm (in holotype L = 5.75 μm, W = 3.2 μm), Q = (1.5–)1.7–1.8, thin- to slightly thick-walled (wall 0.3 μm thick), smooth, colourless, often with a large drop inside, <abbrev xmlns:xlink="http://www.w3.org/1999/xlink" xlink:title="Melzer’s reagent" id="ABBRID0EKVBI" xlink:type="simple">Mz</abbrev>–, acyanophilous; apiculus short, but distinct.</p><fig id="F7" position="float" orientation="portrait"><object-id xmlns:xlink="http://www.w3.org/1999/xlink" content-type="doi" xlink:type="simple">10.3897/mycokeys.109.127606.figure7</object-id><object-id xmlns:xlink="http://www.w3.org/1999/xlink" content-type="arpha" xlink:type="simple">901B835F-4AF4-5D6E-B5BC-A24CA0151AF4</object-id><label>Figure 7.</label><caption><p>Micromorphology of <italic><tp:taxon-name><tp:taxon-name-part taxon-name-part-type="genus" reg="Lyomyces">Lyomyces</tp:taxon-name-part><tp:taxon-name-part taxon-name-part-type="species" reg="neocrustosus">neocrustosus</tp:taxon-name-part></tp:taxon-name></italic> (holotype, BLS M-5239) <bold>A, B</bold> vertical sections through basidioma <bold>C</bold> subicular hyphae <bold>D</bold> Subhymenial hyphae ended by cystidia and basidioles <bold>E</bold> cystidia <bold>F</bold> basidioles <bold>G</bold> basidia <bold>H</bold> basidiospores. Scale bars: 20 μm (A, <bold>B</bold>); 10 μm (<bold>C–G</bold>); 5 μm (<bold>H</bold>).</p></caption><graphic xmlns:xlink="http://www.w3.org/1999/xlink" xlink:href="mycokeys-109-131-g007.jpg" position="float" orientation="portrait" xlink:type="simple" id="oo_1147637.jpg"><uri content-type="original_file" xlink:type="simple">https://binary.pensoft.net/fig/1147637</uri></graphic></fig></tp:treatment-sec><tp:treatment-sec sec-type="distribution" id="SECID0E1WBI"><title>Distribution.</title><p>Known from Panama and Colombia.</p></tp:treatment-sec><tp:treatment-sec sec-type="ecology" id="SECID0E6WBI"><title>Ecology.</title><p>The species grows on dead wood in evergreen tropical forests.</p></tp:treatment-sec><tp:treatment-sec sec-type="notes" id="SECID0EEXBI"><title>Notes.</title><p>This species differs from <italic><tp:taxon-name><tp:taxon-name-part taxon-name-part-type="genus" reg="Lyomyces">L.</tp:taxon-name-part><tp:taxon-name-part taxon-name-part-type="species" reg="crustosus">crustosus</tp:taxon-name-part></tp:taxon-name></italic> by virtue of sparse and little-developed hymenophoral projections, the paler colour of the hymenial surface, thin-walled hyphae, shorter subulate cystidia, shorter basidioles, and broader, often slightly thick-walled basidiospores with a straight or convex adaxial side. In the two examined specimens, referred by us to <italic><tp:taxon-name><tp:taxon-name-part taxon-name-part-type="genus" reg="Lyomyces">L.</tp:taxon-name-part><tp:taxon-name-part taxon-name-part-type="species" reg="crustosus">crustosus</tp:taxon-name-part></tp:taxon-name></italic> s.str. (KAS-GEL2325, KAS-GEL5360; Fig. <xref ref-type="fig" rid="F1">1</xref>), the subulate cystidia were (20–)25–40(–50) μm long, basidioles were clavate to cylindrical, (13.5–)15–25 μm long, and basidiospores were 2.5–2.8(–3) μm wide, thin-walled, with straight or slightly concave adaxial side (in KAS-GEL5360 L = 5.6 μm, W = 2.7 μm). According to the illustrations in <xref ref-type="bibr" rid="B7">Eriksson and Ryvarden (1976)</xref>, in <italic><tp:taxon-name><tp:taxon-name-part taxon-name-part-type="genus" reg="Lyomyces">L.</tp:taxon-name-part><tp:taxon-name-part taxon-name-part-type="species" reg="crustosus">crustosus</tp:taxon-name-part></tp:taxon-name></italic>, subulate cystidia are 22–40 μm long, and basidia are 23–33 μm long, which is about 1.5 times longer than in <italic><tp:taxon-name><tp:taxon-name-part taxon-name-part-type="genus" reg="Lyomyces">L.</tp:taxon-name-part><tp:taxon-name-part taxon-name-part-type="species" reg="neocrustosus">neocrustosus</tp:taxon-name-part></tp:taxon-name></italic>.</p></tp:treatment-sec><tp:treatment-sec sec-type="material" id="SECID0E5YBI"><title>Additional specimens examined.</title><p><italic><tp:taxon-name><tp:taxon-name-part taxon-name-part-type="genus" reg="Lyomyces">Lyomyces</tp:taxon-name-part><tp:taxon-name-part taxon-name-part-type="species" reg="neocrustosus">neocrustosus</tp:taxon-name-part></tp:taxon-name></italic>—Colombia • Magdalena Department: Tayrona National Natural Park, Estación de Gairaca, on dead corticated wood, 12 Jun 1978, L. Ryvarden 15737 (O-F-918425, <bold><italic>paratype</italic></bold>).</p><p><italic><tp:taxon-name><tp:taxon-name-part taxon-name-part-type="genus" reg="Lyomyces">Lyomyces</tp:taxon-name-part><tp:taxon-name-part taxon-name-part-type="species" reg="crustosus">crustosus</tp:taxon-name-part></tp:taxon-name></italic>—Germany • Bayern: Oberallgäu district, Hinterstein vicinity, about 850 m a.s.l., on a dead twig of cf. <italic><tp:taxon-name><tp:taxon-name-part taxon-name-part-type="genus" reg="Fraxinus">Fraxinus</tp:taxon-name-part><tp:taxon-name-part taxon-name-part-type="species" reg="excelsior">excelsior</tp:taxon-name-part></tp:taxon-name></italic>, 19 Sep 1991, G. Langer, E. Langer (KAS-GEL2325) • Hinterstein vicinity, about 1060 m a.s.l., on dead wood of <italic><tp:taxon-name><tp:taxon-name-part taxon-name-part-type="genus" reg="Fagus">Fagus</tp:taxon-name-part><tp:taxon-name-part taxon-name-part-type="species" reg="sylvatica">sylvatica</tp:taxon-name-part></tp:taxon-name></italic>, 14 Oct 1998, E. Langer, E. Hennen (KAS-GEL5360).</p></tp:treatment-sec><tp:treatment-sec><!--Section generated to contain objects referenced in tp:taxon-treatment.--><fig id="F3" position="float" orientation="portrait"><object-id xmlns:xlink="http://www.w3.org/1999/xlink" content-type="doi" xlink:type="simple">10.3897/mycokeys.109.127606.figure3</object-id><object-id xmlns:xlink="http://www.w3.org/1999/xlink" content-type="arpha" xlink:type="simple">9FF827B4-F785-560A-8321-6325FE3C8BF1</object-id><label>Figure 3.</label><caption><p>Macromorphology of <italic><tp:taxon-name><tp:taxon-name-part taxon-name-part-type="genus" reg="Lyomyces">Lyomyces</tp:taxon-name-part></tp:taxon-name></italic> species <bold>A, B</bold><italic><tp:taxon-name><tp:taxon-name-part taxon-name-part-type="genus" reg="Lyomyces">L.</tp:taxon-name-part><tp:taxon-name-part taxon-name-part-type="species" reg="boquetensis">boquetensis</tp:taxon-name-part></tp:taxon-name></italic>, holotype (BLS M-5238) <bold>C</bold><italic><tp:taxon-name><tp:taxon-name-part taxon-name-part-type="genus" reg="Lyomyces">L.</tp:taxon-name-part><tp:taxon-name-part taxon-name-part-type="species" reg="granulosus">granulosus</tp:taxon-name-part></tp:taxon-name></italic>, holotype (KAS-GEL1662) <bold>D</bold><italic><tp:taxon-name><tp:taxon-name-part taxon-name-part-type="genus" reg="Lyomyces">L.</tp:taxon-name-part><tp:taxon-name-part taxon-name-part-type="species" reg="granulosus">granulosus</tp:taxon-name-part></tp:taxon-name></italic>, BLS M-2975 <bold>E, F</bold><italic><tp:taxon-name><tp:taxon-name-part taxon-name-part-type="genus" reg="Lyomyces">L.</tp:taxon-name-part><tp:taxon-name-part taxon-name-part-type="species" reg="napoensis">napoensis</tp:taxon-name-part></tp:taxon-name></italic>, holotype (BLS M-2610) <bold>G, H</bold><italic><tp:taxon-name><tp:taxon-name-part taxon-name-part-type="genus" reg="Lyomyces">L.</tp:taxon-name-part><tp:taxon-name-part taxon-name-part-type="species" reg="neocrustosus">neocrustosus</tp:taxon-name-part></tp:taxon-name></italic>, holotype (BLS M-5239). Scale bars: 1 mm.</p></caption><graphic xmlns:xlink="http://www.w3.org/1999/xlink" xlink:href="mycokeys-109-131-g003.jpg" position="float" orientation="portrait" xlink:type="simple" id="oo_1147633.jpg"><uri content-type="original_file" xlink:type="simple">https://binary.pensoft.net/fig/1147633</uri></graphic></fig><fig id="F16" position="float" orientation="portrait"><object-id xmlns:xlink="http://www.w3.org/1999/xlink" content-type="doi" xlink:type="simple">10.3897/mycokeys.109.127606.figure16</object-id><object-id xmlns:xlink="http://www.w3.org/1999/xlink" content-type="arpha" xlink:type="simple">080CF996-4320-55F9-9B5D-2A6A280CFBC5</object-id><label>Figure 16.</label><caption><p><abbrev xmlns:xlink="http://www.w3.org/1999/xlink" xlink:title="Scanned electron" id="ABBRID0EBKDI" xlink:type="simple">SEM</abbrev> of crystalline deposits on hymenial elements and hyphae in holotypes of <italic><tp:taxon-name><tp:taxon-name-part taxon-name-part-type="genus" reg="Lyomyces">Lyomyces</tp:taxon-name-part></tp:taxon-name></italic> species <bold>A, B</bold><italic><tp:taxon-name><tp:taxon-name-part taxon-name-part-type="genus" reg="Lyomyces">L.</tp:taxon-name-part><tp:taxon-name-part taxon-name-part-type="species" reg="boquetensis">boquetensis</tp:taxon-name-part></tp:taxon-name></italic><bold>C</bold><italic><tp:taxon-name><tp:taxon-name-part taxon-name-part-type="genus" reg="Lyomyces">L.</tp:taxon-name-part><tp:taxon-name-part taxon-name-part-type="species" reg="granulosus">granulosus</tp:taxon-name-part></tp:taxon-name></italic><bold>D</bold><italic><tp:taxon-name><tp:taxon-name-part taxon-name-part-type="genus" reg="Lyomyces">L.</tp:taxon-name-part><tp:taxon-name-part taxon-name-part-type="species" reg="napoensis">napoensis</tp:taxon-name-part></tp:taxon-name></italic><bold>E</bold><italic><tp:taxon-name><tp:taxon-name-part taxon-name-part-type="genus" reg="Lyomyces">L.</tp:taxon-name-part><tp:taxon-name-part taxon-name-part-type="species" reg="neocrustosus">neocrustosus</tp:taxon-name-part></tp:taxon-name></italic><bold>F</bold><italic><tp:taxon-name><tp:taxon-name-part taxon-name-part-type="genus" reg="Lyomyces">L.</tp:taxon-name-part><tp:taxon-name-part taxon-name-part-type="species" reg="pantropicus">pantropicus</tp:taxon-name-part></tp:taxon-name></italic><bold>G</bold><italic><tp:taxon-name><tp:taxon-name-part taxon-name-part-type="genus" reg="Lyomyces">L.</tp:taxon-name-part><tp:taxon-name-part taxon-name-part-type="species" reg="parvus">parvus</tp:taxon-name-part></tp:taxon-name></italic><bold>H</bold><italic><tp:taxon-name><tp:taxon-name-part taxon-name-part-type="genus" reg="Lyomyces">L.</tp:taxon-name-part><tp:taxon-name-part taxon-name-part-type="species" reg="subcylindricus">subcylindricus</tp:taxon-name-part></tp:taxon-name></italic>. Scale bars: 5 μm.</p></caption><graphic xmlns:xlink="http://www.w3.org/1999/xlink" xlink:href="mycokeys-109-131-g016.jpg" position="float" orientation="portrait" xlink:type="simple" id="oo_1147646.jpg"><uri content-type="original_file" xlink:type="simple">https://binary.pensoft.net/fig/1147646</uri></graphic></fig><fig id="F1" position="float" orientation="portrait"><object-id xmlns:xlink="http://www.w3.org/1999/xlink" content-type="doi" xlink:type="simple">10.3897/mycokeys.109.127606.figure1</object-id><object-id xmlns:xlink="http://www.w3.org/1999/xlink" content-type="arpha" xlink:type="simple">D2924B84-2978-5CB8-9375-71F9BBF95DB8</object-id><label>Figure 1.</label><caption><p>Bayesian reconstruction of the phylogeny for the <italic><tp:taxon-name><tp:taxon-name-part taxon-name-part-type="genus" reg="Lyomyces">Lyomyces</tp:taxon-name-part></tp:taxon-name></italic> species based on ITS sequences. Numbers above branches denote posterior probability values (PP ≥ 0.9) / <abbrev xmlns:xlink="http://www.w3.org/1999/xlink" xlink:title="Maximum Likelihood" id="ABBRID0EQLAI" xlink:type="simple">ML</abbrev> bootstrap values (BS ≥ 75%) from the <abbrev xmlns:xlink="http://www.w3.org/1999/xlink" xlink:title="Maximum Likelihood" id="ABBRID0EULAI" xlink:type="simple">ML</abbrev> phylogram; ‘-’ denotes the absence of the branch in the <abbrev xmlns:xlink="http://www.w3.org/1999/xlink" xlink:title="Maximum Likelihood" id="ABBRID0EYLAI" xlink:type="simple">ML</abbrev> phylogram. Sequences obtained in this study are shown in bold. Scale bar: number of substitutions per site.</p></caption><graphic xmlns:xlink="http://www.w3.org/1999/xlink" xlink:href="mycokeys-109-131-g001.jpg" position="float" orientation="portrait" xlink:type="simple" id="oo_1147631.jpg"><uri content-type="original_file" xlink:type="simple">https://binary.pensoft.net/fig/1147631</uri></graphic></fig></tp:treatment-sec><ref-list><ref id="B7"><mixed-citation xmlns:xlink="http://www.w3.org/1999/xlink" xlink:type="simple"><person-group><name name-style="western"><surname>Eriksson</surname><given-names>J</given-names></name><name name-style="western"><surname>Ryvarden</surname><given-names>L</given-names></name></person-group> (<year>1976</year>) The <tp:taxon-name><tp:taxon-name-part taxon-name-part-type="family">Corticiaceae</tp:taxon-name-part></tp:taxon-name> of North Europe. Vol. 4, <italic><tp:taxon-name><tp:taxon-name-part taxon-name-part-type="genus">Hyphodermella</tp:taxon-name-part></tp:taxon-name></italic> – <italic><tp:taxon-name><tp:taxon-name-part taxon-name-part-type="genus">Mycoacia</tp:taxon-name-part></tp:taxon-name></italic>. Fungiflora, Oslo, 549–886.</mixed-citation></ref></ref-list></tp:taxon-treatment>
