# Supplementary material for: ﻿A high species diversity of Lyomyces (Basidiomycota, Hymenochaetales) in Central and South America, revealed after morphological and molecular analysis
Source: MycoKeys. 2024 Oct 3;109:131–69. doi: 10.3897/mycokeys.109.127606 (PMC11467506; doi:10.3897/mycokeys.109.127606)
Supplement: XML Treatment for Lyomyces orarius [file mycokeys.109.127606-treatment6.xml]

<!DOCTYPE tp:taxon-treatment
  PUBLIC "-//TaxonX//DTD Taxonomic Treatment Publishing DTD v0 20100105//EN" "tax-treatment-NSO.dtd">
<tp:taxon-treatment xmlns:tp="http://www.plazi.org/taxpub"><tp:treatment-meta><kwd-group><label>Taxon classification</label><kwd>
                <named-content content-type="kingdom">Fungi</named-content>
              </kwd><kwd>
                <named-content content-type="order">Corticiales</named-content>
              </kwd><kwd>
                <named-content content-type="family">Hymenochaetales</named-content>
              </kwd></kwd-group><mixed-citation publication-type="journal"><person-group><name><surname>Yurchenko</surname><given-names>Eugene</given-names></name><name><surname>Langer</surname><given-names>Ewald</given-names></name><name><surname>Riebesehl</surname><given-names>Janett</given-names></name></person-group><article-title>﻿A high species diversity of <italic><tp:taxon-name><tp:taxon-name-part taxon-name-part-type="genus" reg="Lyomyces">Lyomyces</tp:taxon-name-part></tp:taxon-name></italic> (<tp:taxon-name><tp:taxon-name-part taxon-name-part-type="phylum">Basidiomycota</tp:taxon-name-part></tp:taxon-name>, <tp:taxon-name><tp:taxon-name-part taxon-name-part-type="order">Hymenochaetales</tp:taxon-name-part></tp:taxon-name>) in Central and South America, revealed after morphological and molecular analysis</article-title><source>MycoKeys</source><day>03</day><month>10</month><year>2024</year><volume>109</volume><fpage>131</fpage><lpage>169</lpage><pub-id pub-id-type="doi">10.3897/mycokeys.109.127606</pub-id></mixed-citation></tp:treatment-meta><tp:nomenclature><label>﻿</label><tp:taxon-name>
              <object-id xmlns:xlink="http://www.w3.org/1999/xlink" content-type="arpha" xlink:type="simple">9032940D-42A5-5923-832C-7DE477F7FEEA</object-id>
              <tp:taxon-name-part taxon-name-part-type="genus" reg="Lyomyces">Lyomyces</tp:taxon-name-part>
              <tp:taxon-name-part taxon-name-part-type="species" reg="orarius">orarius</tp:taxon-name-part>
              <object-id xmlns:xlink="http://www.w3.org/1999/xlink" content-type="mycobank" xlink:type="simple">850102</object-id>
            </tp:taxon-name><tp:taxon-authority>Yurchenko &amp; Riebesehl</tp:taxon-authority><tp:taxon-status xmlns:xlink="http://www.w3.org/1999/xlink" xlink:type="simple">sp. nov.</tp:taxon-status><xref ref-type="fig" rid="F8">Figs 8B</xref><xref ref-type="fig" rid="F10">, 10</xref></tp:nomenclature><tp:treatment-sec sec-type="material" id="SECID0ENGCI"><title>Type.</title><p>Ecuador • Esmeraldas Province: NW of Esmeraldas town, Pacific Ocean shore, <named-content xmlns:xlink="http://www.w3.org/1999/xlink" content-type="dwc:verbatimCoordinates" xlink:type="simple"><named-content content-type="geo-json" specific-use="{&#34;type&#34;:&#34;Point&#34;,&#34;coordinates&#34;:[-79.669167,0.985500]}" id="NCID0EWGCI" xlink:type="simple">00°59.13'N, 079°40.15'W</named-content></named-content>, 5–10 m a.s.l., semi-xerophytic bush vegetation on a coastal hill, on the bark of a dead stump, 24 Jul 2019, E. Yurchenko EYu 190724-1 (<bold><italic>holotype</italic></bold>: BLS M-2995; <bold><italic>isotype</italic></bold>: CFMR). GenBank: ITS = <ext-link xmlns:xlink="http://www.w3.org/1999/xlink" ext-link-type="gen" xlink:href="PP471805" xlink:type="simple">PP471805</ext-link>; 28S = <ext-link xmlns:xlink="http://www.w3.org/1999/xlink" ext-link-type="gen" xlink:href="PP471822" xlink:type="simple">PP471822</ext-link>.</p></tp:treatment-sec><tp:treatment-sec sec-type="etymology" id="SECID0ELHCI"><title>Etymology.</title><p><italic>orarius</italic> (Lat.) = occurring on seashore, referring to the geography of type locality.</p></tp:treatment-sec><tp:treatment-sec sec-type="description" id="SECID0E2HCI"><title>Description.</title><p>Basidiomata effused, 3–20 mm in extent, 70–100 μm thick, soft-membranaceous, porulose to minutely grandinioid; hymenial surface white or greyish; margin almost abrupt to diffuse, and then up to 0.3 mm wide. Hyphal system monomitic, hyphae clamped at all septa, moderately branched, colourless. Subiculum loose; subicular hyphae 1.8–3.2 µm wide, often branched at a right angle, with thin- or slightly-thickened walls, naked or slightly encrusted. Subhymenial texture mostly masked by crystalline material; subhymenial hyphae 2–4 µm wide, thin-walled. Cystidia of several types: 1) capitate, subcapitate, capitulate, often projecting, 15–37 × 3.3–4 μm, moderately to richly encrusted in the lower 2/3s of their length, rarely naked, capitate/capitulate ends 2–3 μm wide, occasionally with a cap of resinous matter 4–6 μm wide, the latter easily detached in preparation; 2) cylindrical, 15–33 × 3–3.5 μm; 3) tapering, hypha-like, supposedly the collapsed stages of capitate and cylindrical variants, 20–33 × 2.7–3.2 μm. Basidioles irregularly cylindrical to subclavate, 8.5–12.5 × 3–3.8 μm, smooth to richly encrusted. Basidiospores ellipsoid to narrowly ellipsoid, 4.3–5(–5.5) × (2.5–)2.8–3.2(–3.5) µm (L = 4.55 µm, W = 3.1 µm), Q = 1.5–1.7, with thin- or unclearly thickened wall, smooth, colourless, sometimes with a drop inside; apiculus minute or indistinct.</p><fig id="F10" position="float" orientation="portrait"><object-id xmlns:xlink="http://www.w3.org/1999/xlink" content-type="doi" xlink:type="simple">10.3897/mycokeys.109.127606.figure10</object-id><object-id xmlns:xlink="http://www.w3.org/1999/xlink" content-type="arpha" xlink:type="simple">F9AF2D77-FDF6-57D5-A4BF-70088799355D</object-id><label>Figure 10.</label><caption><p>Micromorphology of <italic><tp:taxon-name><tp:taxon-name-part taxon-name-part-type="genus" reg="Lyomyces">Lyomyces</tp:taxon-name-part><tp:taxon-name-part taxon-name-part-type="species" reg="orarius">orarius</tp:taxon-name-part></tp:taxon-name></italic> (holotype, BLS M-2995) <bold>A, B</bold> vertical sections through basidioma <bold>C</bold> subicular hyphae <bold>D</bold> capitate cystidia in KOH <bold>E</bold> capitate cystidia in <abbrev xmlns:xlink="http://www.w3.org/1999/xlink" xlink:title="Melzer’s reagent" id="ABBRID0E2ICI" xlink:type="simple">Mz</abbrev><bold>F</bold> capitulate cystidia <bold>G</bold> cylindrical and tapering cystidia <bold>H</bold> caps of resinous matter detached from capitate cystidia <bold>I</bold> basidioles <bold>J</bold> basidiospores. Scale bars: 20 μm (<bold>A, B</bold>); 10 μm (<bold>C–G, I</bold>); 5 μm (<bold>H, J</bold>).</p></caption><graphic xmlns:xlink="http://www.w3.org/1999/xlink" xlink:href="mycokeys-109-131-g010.jpg" position="float" orientation="portrait" xlink:type="simple" id="oo_1147640.jpg"><uri content-type="original_file" xlink:type="simple">https://binary.pensoft.net/fig/1147640</uri></graphic></fig></tp:treatment-sec><tp:treatment-sec sec-type="distribution" id="SECID0EUJCI"><title>Distribution.</title><p>So far, known from the northwest of Ecuador.</p></tp:treatment-sec><tp:treatment-sec sec-type="ecology" id="SECID0EZJCI"><title>Ecology.</title><p>The species grows on dead corticated wood in tropical monsoon semi-deciduous forests and bushes.</p></tp:treatment-sec><tp:treatment-sec sec-type="notes" id="SECID0E5JCI"><title>Notes.</title><p>Mature basidia with sterigmata were not found in the holotype. The species is most morphologically close to <italic><tp:taxon-name><tp:taxon-name-part taxon-name-part-type="genus" reg="Lyomyces">L.</tp:taxon-name-part><tp:taxon-name-part taxon-name-part-type="species" reg="sambuci">sambuci</tp:taxon-name-part></tp:taxon-name></italic> and <italic><tp:taxon-name><tp:taxon-name-part taxon-name-part-type="genus" reg="Lyomyces">L.</tp:taxon-name-part><tp:taxon-name-part taxon-name-part-type="species" reg="bambusinus">bambusinus</tp:taxon-name-part></tp:taxon-name></italic>. The new species is distinguished from <italic><tp:taxon-name><tp:taxon-name-part taxon-name-part-type="genus" reg="Lyomyces">L.</tp:taxon-name-part><tp:taxon-name-part taxon-name-part-type="species" reg="sambuci">sambuci</tp:taxon-name-part></tp:taxon-name></italic> by smaller, mostly thin-walled basidiospores and the presence of capitulate cystidia, richly encrusted in the lower 2/3s of their length. In contrast to <italic><tp:taxon-name><tp:taxon-name-part taxon-name-part-type="genus" reg="Lyomyces">L.</tp:taxon-name-part><tp:taxon-name-part taxon-name-part-type="species" reg="orarius">orarius</tp:taxon-name-part></tp:taxon-name></italic>, <italic><tp:taxon-name><tp:taxon-name-part taxon-name-part-type="genus" reg="Lyomyces">L.</tp:taxon-name-part><tp:taxon-name-part taxon-name-part-type="species" reg="bambusinus">bambusinus</tp:taxon-name-part></tp:taxon-name></italic> has thick-walled hyphae, little-encrusted capitate cystidia, long (40–65 μm) tapering cystidia, subulate cystidioles (12–17 μm long), and larger (up to 6.2 × 4.8 μm) spores with constantly thickened walls (<xref ref-type="bibr" rid="B3">Chen and Zhao 2020</xref>).</p></tp:treatment-sec><tp:treatment-sec><!--Section generated to contain objects referenced in tp:taxon-treatment.--><fig id="F8" position="float" orientation="portrait"><object-id xmlns:xlink="http://www.w3.org/1999/xlink" content-type="doi" xlink:type="simple">10.3897/mycokeys.109.127606.figure8</object-id><object-id xmlns:xlink="http://www.w3.org/1999/xlink" content-type="arpha" xlink:type="simple">E3D383D1-3E2E-573B-A720-8702CA7B891C</object-id><label>Figure 8.</label><caption><p>Macromorphology of <italic><tp:taxon-name><tp:taxon-name-part taxon-name-part-type="genus" reg="Lyomyces">Lyomyces</tp:taxon-name-part></tp:taxon-name></italic> species <bold>A</bold><italic><tp:taxon-name><tp:taxon-name-part taxon-name-part-type="genus" reg="Lyomyces">L.</tp:taxon-name-part><tp:taxon-name-part taxon-name-part-type="species" reg="oleifer">oleifer</tp:taxon-name-part></tp:taxon-name></italic>, holotype (KAS-Ec47-2001) <bold>B</bold><italic><tp:taxon-name><tp:taxon-name-part taxon-name-part-type="genus" reg="Lyomyces">L.</tp:taxon-name-part><tp:taxon-name-part taxon-name-part-type="species" reg="orarius">orarius</tp:taxon-name-part></tp:taxon-name></italic>, holotype (BLS M-2995) <bold>C</bold><italic><tp:taxon-name><tp:taxon-name-part taxon-name-part-type="genus" reg="Lyomyces">L.</tp:taxon-name-part><tp:taxon-name-part taxon-name-part-type="species" reg="pantropicus">pantropicus</tp:taxon-name-part></tp:taxon-name></italic>, holotype (BLS M-2679) <bold>D</bold><italic><tp:taxon-name><tp:taxon-name-part taxon-name-part-type="genus" reg="Lyomyces">L.</tp:taxon-name-part><tp:taxon-name-part taxon-name-part-type="species" reg="pantropicus">pantropicus</tp:taxon-name-part></tp:taxon-name></italic>, BLS M-3545 <bold>E</bold><italic><tp:taxon-name><tp:taxon-name-part taxon-name-part-type="genus" reg="Lyomyces">L.</tp:taxon-name-part><tp:taxon-name-part taxon-name-part-type="species" reg="parvus">parvus</tp:taxon-name-part></tp:taxon-name></italic>, holotype (KAS-GEL1599) <bold>F</bold><italic><tp:taxon-name><tp:taxon-name-part taxon-name-part-type="genus" reg="Lyomyces">L.</tp:taxon-name-part><tp:taxon-name-part taxon-name-part-type="species" reg="parvus">parvus</tp:taxon-name-part></tp:taxon-name></italic>, BLS M-2990 <bold>G</bold><italic><tp:taxon-name><tp:taxon-name-part taxon-name-part-type="genus" reg="Lyomyces">L.</tp:taxon-name-part><tp:taxon-name-part taxon-name-part-type="species" reg="sceptrifer">sceptrifer</tp:taxon-name-part></tp:taxon-name></italic>, holotype (KAS-Ec661-2002) <bold>H</bold><italic><tp:taxon-name><tp:taxon-name-part taxon-name-part-type="genus" reg="Lyomyces">L.</tp:taxon-name-part><tp:taxon-name-part taxon-name-part-type="species" reg="subcylindricus">subcylindricus</tp:taxon-name-part></tp:taxon-name></italic>, holotype (BLS M-2668). Scale bars: 1 mm.</p></caption><graphic xmlns:xlink="http://www.w3.org/1999/xlink" xlink:href="mycokeys-109-131-g008.jpg" position="float" orientation="portrait" xlink:type="simple" id="oo_1147638.jpg"><uri content-type="original_file" xlink:type="simple">https://binary.pensoft.net/fig/1147638</uri></graphic></fig></tp:treatment-sec><ref-list><ref id="B3"><mixed-citation xmlns:xlink="http://www.w3.org/1999/xlink" xlink:type="simple"><person-group><name name-style="western"><surname>Chen</surname><given-names>JZ</given-names></name><name name-style="western"><surname>Zhao</surname><given-names>CL</given-names></name></person-group> (<year>2020</year>) <article-title>Morphological and molecular identification of four new resupinate species of <italic><tp:taxon-name><tp:taxon-name-part taxon-name-part-type="genus">Lyomyces</tp:taxon-name-part></tp:taxon-name></italic> (<tp:taxon-name><tp:taxon-name-part taxon-name-part-type="order">Hymenochaetales</tp:taxon-name-part></tp:taxon-name>) from southern China.</article-title><source>MycoKeys</source><volume>65</volume>: <fpage>101</fpage>–<lpage>118</lpage>. <ext-link xlink:href="10.3897/mycokeys.65.48660" ext-link-type="doi" xlink:type="simple">https://doi.org/10.3897/mycokeys.65.48660</ext-link></mixed-citation></ref></ref-list></tp:taxon-treatment>
