# Supplementary material for: ﻿A high species diversity of Lyomyces (Basidiomycota, Hymenochaetales) in Central and South America, revealed after morphological and molecular analysis
Source: MycoKeys. 2024 Oct 3;109:131–69. doi: 10.3897/mycokeys.109.127606 (PMC11467506; doi:10.3897/mycokeys.109.127606)
Supplement: XML Treatment for Lyomyces pantropicus [file mycokeys.109.127606-treatment7.xml]

<!DOCTYPE tp:taxon-treatment
  PUBLIC "-//TaxonX//DTD Taxonomic Treatment Publishing DTD v0 20100105//EN" "tax-treatment-NSO.dtd">
<tp:taxon-treatment xmlns:tp="http://www.plazi.org/taxpub"><tp:treatment-meta><kwd-group><label>Taxon classification</label><kwd>
                <named-content content-type="kingdom">Fungi</named-content>
              </kwd><kwd>
                <named-content content-type="order">Corticiales</named-content>
              </kwd><kwd>
                <named-content content-type="family">Hymenochaetales</named-content>
              </kwd></kwd-group><mixed-citation publication-type="journal"><person-group><name><surname>Yurchenko</surname><given-names>Eugene</given-names></name><name><surname>Langer</surname><given-names>Ewald</given-names></name><name><surname>Riebesehl</surname><given-names>Janett</given-names></name></person-group><article-title>﻿A high species diversity of <italic><tp:taxon-name><tp:taxon-name-part taxon-name-part-type="genus" reg="Lyomyces">Lyomyces</tp:taxon-name-part></tp:taxon-name></italic> (<tp:taxon-name><tp:taxon-name-part taxon-name-part-type="phylum">Basidiomycota</tp:taxon-name-part></tp:taxon-name>, <tp:taxon-name><tp:taxon-name-part taxon-name-part-type="order">Hymenochaetales</tp:taxon-name-part></tp:taxon-name>) in Central and South America, revealed after morphological and molecular analysis</article-title><source>MycoKeys</source><day>03</day><month>10</month><year>2024</year><volume>109</volume><fpage>131</fpage><lpage>169</lpage><pub-id pub-id-type="doi">10.3897/mycokeys.109.127606</pub-id></mixed-citation></tp:treatment-meta><tp:nomenclature><label>﻿</label><tp:taxon-name>
              <object-id xmlns:xlink="http://www.w3.org/1999/xlink" content-type="arpha" xlink:type="simple">BD853F80-71EA-5010-A674-7372F2F711F9</object-id>
              <tp:taxon-name-part taxon-name-part-type="genus" reg="Lyomyces">Lyomyces</tp:taxon-name-part>
              <tp:taxon-name-part taxon-name-part-type="species" reg="pantropicus">pantropicus</tp:taxon-name-part>
              <object-id xmlns:xlink="http://www.w3.org/1999/xlink" content-type="mycobank" xlink:type="simple">850105</object-id>
            </tp:taxon-name><tp:taxon-authority>Yurchenko &amp; Riebesehl</tp:taxon-authority><tp:taxon-status xmlns:xlink="http://www.w3.org/1999/xlink" xlink:type="simple">sp. nov.</tp:taxon-status><xref ref-type="fig" rid="F8">Figs 8C, D</xref><xref ref-type="fig" rid="F11">, 11</xref><xref ref-type="fig" rid="F12">, 12</xref><xref ref-type="fig" rid="F16">, 16F</xref></tp:nomenclature><tp:treatment-sec sec-type="material" id="SECID0EZNCI"><title>Type.</title><p>Panama • Chiriquí Province: W of Boquete town, Bajo Boquete community, <named-content xmlns:xlink="http://www.w3.org/1999/xlink" content-type="dwc:verbatimCoordinates" xlink:type="simple"><named-content content-type="geo-json" specific-use="{&#34;type&#34;:&#34;Point&#34;,&#34;coordinates&#34;:[-82.467167,8.774167]}" id="NCID0ECOCI" xlink:type="simple">08°46.45'N, 082°28.03'W</named-content></named-content>, about 1400 m a.s.l., evergreen montane tropical mixed forest (with <italic><tp:taxon-name><tp:taxon-name-part taxon-name-part-type="genus" reg="Pinus">Pinus</tp:taxon-name-part></tp:taxon-name></italic>), on fallen decorticated bush stem, 27 Jul 2019, E. Yurchenko EYu 190727-23b (<bold><italic>holotype</italic></bold>: BLS M-2679; <bold><italic>isotype</italic></bold>: CFMR). GenBank: ITS = <ext-link xmlns:xlink="http://www.w3.org/1999/xlink" ext-link-type="gen" xlink:href="PP471808" xlink:type="simple">PP471808</ext-link>; 28S = <ext-link xmlns:xlink="http://www.w3.org/1999/xlink" ext-link-type="gen" xlink:href="PP471825" xlink:type="simple">PP471825</ext-link>.</p></tp:treatment-sec><tp:treatment-sec sec-type="etymology" id="SECID0E5OCI"><title>Etymology.</title><p>The epithet refers to the extended character of species’ distribution in the tropics: <italic>pan</italic>- (Lat.) = throughout.</p></tp:treatment-sec><tp:treatment-sec sec-type="description" id="SECID0EGPCI"><title>Description.</title><p>Basidiomata effused, 0.1–5 and more cm in extent, adnate, membranaceous, cracking with age, continuous to discontinuous-porulose to the periphery, 35–85 μm thick. Hymenial surface from furfuraceous to usually smooth, rarely colliculose, white or greyish. Margin concolourous, thinning out or diffuse, 0.5–1.5 mm wide. Hyphal system monomitic, hyphae clamped at all septa, thin-walled, colourless, smooth or loosely encrusted by crystals or their aggregates 2–5(–10) μm in size. Subicular hyphae moderately branched, disordered or subhorizontal, (1.7–)2.3–3.2 μm wide. Subhymenium little differentiated from subiculum; subhymenial hyphae moderately to richly branched, with cylindrical or sometimes short swollen segments, 2–4(–5) μm wide. Hymenial elements smooth to moderately encrusted. Cystidia inconspicuous, thin-walled, immersed or slightly protruding over other hymenial elements, of four types: 1) irregularly cylindrical scattered, 20–35 × 4–5.5 μm; 2) subcapitate and capitate scattered, 13–23 × 3.5–5 μm, with the capitate end often slightly flattened from the top; 3) fusoid scarce, 16–23 × 5 μm; 4) hyphidia-like occasional, 13–27 × 2.5–3 μm. Basidioles subcylindrical, narrowly clavate, rarely clavate, subcapitate, utriform, (9–)11–25.5 × 3.3–4.5(–5) μm, often minutely guttulate or granulose inside. Basidia subcylindrical, subclavate, utriform, 16–17(–22) × 4–4.5(–5) μm; sterigmata four, 3–4.5 × 0.5–0.7 μm. Basidiospores ellipsoid to oblong, (5–)5.5–7(–7.5) × (3.2–)3.5–4.5 μm (in holotype L = 6.5 μm, W = 4.3 μm), Q = (1.3–)1.4–1.7, with thin or barely thickened wall, smooth, colourless, with granulose or heterogeneous contents and often with a large oildrop, <abbrev xmlns:xlink="http://www.w3.org/1999/xlink" xlink:title="Melzer’s reagent" id="ABBRID0EMPCI" xlink:type="simple">Mz</abbrev>–, acyanophilous; apiculus minute or indistinct.</p><fig id="F11" position="float" orientation="portrait"><object-id xmlns:xlink="http://www.w3.org/1999/xlink" content-type="doi" xlink:type="simple">10.3897/mycokeys.109.127606.figure11</object-id><object-id xmlns:xlink="http://www.w3.org/1999/xlink" content-type="arpha" xlink:type="simple">DFAE1ADF-6A30-51FB-9FFB-96EF0D7E581A</object-id><label>Figure 11.</label><caption><p>Micromorphology of <italic><tp:taxon-name><tp:taxon-name-part taxon-name-part-type="genus" reg="Lyomyces">Lyomyces</tp:taxon-name-part><tp:taxon-name-part taxon-name-part-type="species" reg="pantropicus">pantropicus</tp:taxon-name-part></tp:taxon-name></italic> (holotype, BLS M-2679) <bold>A</bold> vertical section through basidioma <bold>B</bold> subicular hyphae <bold>C</bold> portion of hymenium and subhymenium <bold>D</bold> cystidia <bold>E</bold> basidioles <bold>F</bold> basidia <bold>G</bold> basidiospores. Scale bars: 20 μm (<bold>A</bold>); 10 μm (<bold>B–G</bold>).</p></caption><graphic xmlns:xlink="http://www.w3.org/1999/xlink" xlink:href="mycokeys-109-131-g011.jpg" position="float" orientation="portrait" xlink:type="simple" id="oo_1147641.jpg"><uri content-type="original_file" xlink:type="simple">https://binary.pensoft.net/fig/1147641</uri></graphic></fig><fig id="F12" position="float" orientation="portrait"><object-id xmlns:xlink="http://www.w3.org/1999/xlink" content-type="doi" xlink:type="simple">10.3897/mycokeys.109.127606.figure12</object-id><object-id xmlns:xlink="http://www.w3.org/1999/xlink" content-type="arpha" xlink:type="simple">C466B215-3AAC-578E-8A3F-259A6B156405</object-id><label>Figure 12.</label><caption><p>Micromorphology of <italic><tp:taxon-name><tp:taxon-name-part taxon-name-part-type="genus" reg="Lyomyces">Lyomyces</tp:taxon-name-part><tp:taxon-name-part taxon-name-part-type="species" reg="pantropicus">pantropicus</tp:taxon-name-part></tp:taxon-name></italic> (BLS M-3447) <bold>A</bold> vertical section through basidioma <bold>B</bold> portion of hymenium and subhymenium <bold>C</bold> cystidia <bold>D</bold> basidioles <bold>E</bold> basidiospores. Scale bars: 10 μm.</p></caption><graphic xmlns:xlink="http://www.w3.org/1999/xlink" xlink:href="mycokeys-109-131-g012.jpg" position="float" orientation="portrait" xlink:type="simple" id="oo_1147642.jpg"><uri content-type="original_file" xlink:type="simple">https://binary.pensoft.net/fig/1147642</uri></graphic></fig></tp:treatment-sec><tp:treatment-sec sec-type="distribution" id="SECID0E3RCI"><title>Distribution.</title><p>Our collections originate from the western part of Panama and from the northwest, northeast, and southern parts of Ecuador. Supposedly, it is a common species in Central and South America. The ITS alignment and phylogenetic inference results suggest that the distribution range of this new species also includes Southeast Asia (China and Sri Lanka).</p></tp:treatment-sec><tp:treatment-sec sec-type="ecology" id="SECID0EBSCI"><title>Ecology.</title><p>The fungus grows on dead branches and various wooden stems of angiosperms in humid and semi-arid, angiosperm and mixed tropical forests, from sea level to about 1900 m a.s.l.</p></tp:treatment-sec><tp:treatment-sec sec-type="material" id="SECID0EGSCI"><title>Additional specimens examined</title><p><bold>(<italic>paratypes</italic>).</bold> Panama • Chiriquí Province: W of Boquete town, Bajo Boquete community, <named-content xmlns:xlink="http://www.w3.org/1999/xlink" content-type="dwc:verbatimCoordinates" xlink:type="simple"><named-content content-type="geo-json" specific-use="{&#34;type&#34;:&#34;Point&#34;,&#34;coordinates&#34;:[-82.464500,8.775500]}" id="NCID0EUSCI" xlink:type="simple">08°46.53'N, 082°27.87'W</named-content></named-content>, 1450 m a.s.l., mixed (with <italic><tp:taxon-name><tp:taxon-name-part taxon-name-part-type="genus" reg="Pinus">Pinus</tp:taxon-name-part></tp:taxon-name></italic>) evergreen montane tropical forest, on a dead corticated woody stem, 27 Jul 2019, E. Yurchenko EYu 190727-5c (BLS M-9943); Ecuador • Zamora Chinchipe Province: 17 km NW of Zamora, in the vicinity of Estación Científica San Francisco, Permanent sample plot No. 5, <named-content xmlns:xlink="http://www.w3.org/1999/xlink" content-type="dwc:verbatimCoordinates" xlink:type="simple"><named-content content-type="geo-json" specific-use="{&#34;type&#34;:&#34;Point&#34;,&#34;coordinates&#34;:[-79.077500,-3.973000]}" id="NCID0EDTCI" xlink:type="simple">03°58.38'S, 079°04.65'W</named-content></named-content>, 1860 m a.s.l., on dead bamboo stem, 8 Mar 2002, E. Langer 1/727 (KAS-Ec727-2002); • Orellana Province: near Puerto Francisco de Orellana (El Coca), S of Flor de Oriente village, <named-content xmlns:xlink="http://www.w3.org/1999/xlink" content-type="dwc:verbatimCoordinates" xlink:type="simple"><named-content content-type="geo-json" specific-use="{&#34;type&#34;:&#34;Point&#34;,&#34;coordinates&#34;:[-76.982000,-0.504167]}" id="NCID0ELTCI" xlink:type="simple">00°30.25'S, 076°58.92'W</named-content></named-content>, 295 m a.s.l., equatorial rainforest on hilly relief, on a fallen decorticated branch, 21 Jul 2019, E. Yurchenko EYu 190721-12 (BLS M-3484); • Esmeraldas Province: NW of Esmeraldas town, Pacific Ocean shore, <named-content xmlns:xlink="http://www.w3.org/1999/xlink" content-type="dwc:verbatimCoordinates" xlink:type="simple"><named-content content-type="geo-json" specific-use="{&#34;type&#34;:&#34;Point&#34;,&#34;coordinates&#34;:[-79.669167,0.985500]}" id="NCID0ETTCI" xlink:type="simple">00°59.13'N, 079°40.15'W</named-content></named-content>, 5–10 m a.s.l., semi-xerophytic bush vegetation on a coastal hill, on a dead corticated still-attached branch, 24 Jul 2019, E. Yurchenko EYu 190724-12 (BLS M-3447; GenBank: ITS = <ext-link xmlns:xlink="http://www.w3.org/1999/xlink" ext-link-type="gen" xlink:href="PP471807" xlink:type="simple">PP471807</ext-link>; 28S = <ext-link xmlns:xlink="http://www.w3.org/1999/xlink" ext-link-type="gen" xlink:href="PP471824" xlink:type="simple">PP471824</ext-link>); • ibid., on a mostly corticated fallen twig, 24 Jul 2019, E. Yurchenko EYu 190724-16 (BLS M-3406); • ibid., on fallen corticated branches, 24 Jul 2019, E. Yurchenko EYu 190724-17 (BLS M-3545).</p></tp:treatment-sec><tp:treatment-sec sec-type="notes" id="SECID0ECUCI"><title>Notes.</title><p>The main diagnostic features of this species are membranaceous basidiomata with slightly furfuraceous to usually smooth hymenial surface, thin-walled hyphae, presence of inconspicuous, scattered, irregularly cylindrical and subcapitate cystidia, large crystalline aggregates in basidioma, and relatively large basidiospores with a thin or barely thickened wall. This species is phylogenetically very close to <italic><tp:taxon-name><tp:taxon-name-part taxon-name-part-type="genus" reg="Lyomyces">L.</tp:taxon-name-part><tp:taxon-name-part taxon-name-part-type="species" reg="microfasciculatus">microfasciculatus</tp:taxon-name-part></tp:taxon-name></italic>, but in contrast to the latter, the hymenial surface of <italic><tp:taxon-name><tp:taxon-name-part taxon-name-part-type="genus" reg="Lyomyces">L.</tp:taxon-name-part><tp:taxon-name-part taxon-name-part-type="species" reg="pantropicus">pantropicus</tp:taxon-name-part></tp:taxon-name></italic> lacks any projections like warts or aculei. Further <italic><tp:taxon-name><tp:taxon-name-part taxon-name-part-type="genus" reg="Lyomyces">L.</tp:taxon-name-part><tp:taxon-name-part taxon-name-part-type="species" reg="pantropicus">pantropicus</tp:taxon-name-part></tp:taxon-name></italic> has morphologically much more diverse cystidia, and larger spores. In morphology, <italic><tp:taxon-name><tp:taxon-name-part taxon-name-part-type="genus" reg="Lyomyces">L.</tp:taxon-name-part><tp:taxon-name-part taxon-name-part-type="species" reg="pantropicus">pantropicus</tp:taxon-name-part></tp:taxon-name></italic> is most similar to <italic><tp:taxon-name><tp:taxon-name-part taxon-name-part-type="genus" reg="Lyomyces">L.</tp:taxon-name-part><tp:taxon-name-part taxon-name-part-type="species" reg="gatesiae">gatesiae</tp:taxon-name-part></tp:taxon-name></italic> due to the presence of slightly constricted, subcylindrical cystidia, large crystals on the hyphae, and spores with one large drop inside. From the latter species, it differs by ellipsoid spores and the lack of pigmentation of the hymenial surface. The new species is differentiated from <italic><tp:taxon-name><tp:taxon-name-part taxon-name-part-type="genus" reg="Lyomyces">L.</tp:taxon-name-part><tp:taxon-name-part taxon-name-part-type="species" reg="sambuci">sambuci</tp:taxon-name-part></tp:taxon-name></italic> and <italic><tp:taxon-name><tp:taxon-name-part taxon-name-part-type="genus" reg="Lyomyces">L.</tp:taxon-name-part><tp:taxon-name-part taxon-name-part-type="species" reg="densiusculus">densiusculus</tp:taxon-name-part></tp:taxon-name></italic> by slightly apically flattened capitate ends of cystidia.</p><p>This fungus can develop fairly large basidiomata and their groups, e.g., in KAS-Ec727-2002 there is a notation that fruiting bodies cover 90 cm of stem length and provoke the features of white rot. Besides, KAS-Ec727-2002 can be noted as a variation of <italic><tp:taxon-name><tp:taxon-name-part taxon-name-part-type="genus" reg="Lyomyces">L.</tp:taxon-name-part><tp:taxon-name-part taxon-name-part-type="species" reg="pantropicus">pantropicus</tp:taxon-name-part></tp:taxon-name></italic>, which almost entirely lacks crystalline deposits and has spindle-shaped cystidia.</p></tp:treatment-sec><tp:treatment-sec><!--Section generated to contain objects referenced in tp:taxon-treatment.--><fig id="F8" position="float" orientation="portrait"><object-id xmlns:xlink="http://www.w3.org/1999/xlink" content-type="doi" xlink:type="simple">10.3897/mycokeys.109.127606.figure8</object-id><object-id xmlns:xlink="http://www.w3.org/1999/xlink" content-type="arpha" xlink:type="simple">E3D383D1-3E2E-573B-A720-8702CA7B891C</object-id><label>Figure 8.</label><caption><p>Macromorphology of <italic><tp:taxon-name><tp:taxon-name-part taxon-name-part-type="genus" reg="Lyomyces">Lyomyces</tp:taxon-name-part></tp:taxon-name></italic> species <bold>A</bold><italic><tp:taxon-name><tp:taxon-name-part taxon-name-part-type="genus" reg="Lyomyces">L.</tp:taxon-name-part><tp:taxon-name-part taxon-name-part-type="species" reg="oleifer">oleifer</tp:taxon-name-part></tp:taxon-name></italic>, holotype (KAS-Ec47-2001) <bold>B</bold><italic><tp:taxon-name><tp:taxon-name-part taxon-name-part-type="genus" reg="Lyomyces">L.</tp:taxon-name-part><tp:taxon-name-part taxon-name-part-type="species" reg="orarius">orarius</tp:taxon-name-part></tp:taxon-name></italic>, holotype (BLS M-2995) <bold>C</bold><italic><tp:taxon-name><tp:taxon-name-part taxon-name-part-type="genus" reg="Lyomyces">L.</tp:taxon-name-part><tp:taxon-name-part taxon-name-part-type="species" reg="pantropicus">pantropicus</tp:taxon-name-part></tp:taxon-name></italic>, holotype (BLS M-2679) <bold>D</bold><italic><tp:taxon-name><tp:taxon-name-part taxon-name-part-type="genus" reg="Lyomyces">L.</tp:taxon-name-part><tp:taxon-name-part taxon-name-part-type="species" reg="pantropicus">pantropicus</tp:taxon-name-part></tp:taxon-name></italic>, BLS M-3545 <bold>E</bold><italic><tp:taxon-name><tp:taxon-name-part taxon-name-part-type="genus" reg="Lyomyces">L.</tp:taxon-name-part><tp:taxon-name-part taxon-name-part-type="species" reg="parvus">parvus</tp:taxon-name-part></tp:taxon-name></italic>, holotype (KAS-GEL1599) <bold>F</bold><italic><tp:taxon-name><tp:taxon-name-part taxon-name-part-type="genus" reg="Lyomyces">L.</tp:taxon-name-part><tp:taxon-name-part taxon-name-part-type="species" reg="parvus">parvus</tp:taxon-name-part></tp:taxon-name></italic>, BLS M-2990 <bold>G</bold><italic><tp:taxon-name><tp:taxon-name-part taxon-name-part-type="genus" reg="Lyomyces">L.</tp:taxon-name-part><tp:taxon-name-part taxon-name-part-type="species" reg="sceptrifer">sceptrifer</tp:taxon-name-part></tp:taxon-name></italic>, holotype (KAS-Ec661-2002) <bold>H</bold><italic><tp:taxon-name><tp:taxon-name-part taxon-name-part-type="genus" reg="Lyomyces">L.</tp:taxon-name-part><tp:taxon-name-part taxon-name-part-type="species" reg="subcylindricus">subcylindricus</tp:taxon-name-part></tp:taxon-name></italic>, holotype (BLS M-2668). Scale bars: 1 mm.</p></caption><graphic xmlns:xlink="http://www.w3.org/1999/xlink" xlink:href="mycokeys-109-131-g008.jpg" position="float" orientation="portrait" xlink:type="simple" id="oo_1147638.jpg"><uri content-type="original_file" xlink:type="simple">https://binary.pensoft.net/fig/1147638</uri></graphic></fig><fig id="F16" position="float" orientation="portrait"><object-id xmlns:xlink="http://www.w3.org/1999/xlink" content-type="doi" xlink:type="simple">10.3897/mycokeys.109.127606.figure16</object-id><object-id xmlns:xlink="http://www.w3.org/1999/xlink" content-type="arpha" xlink:type="simple">080CF996-4320-55F9-9B5D-2A6A280CFBC5</object-id><label>Figure 16.</label><caption><p><abbrev xmlns:xlink="http://www.w3.org/1999/xlink" xlink:title="Scanned electron" id="ABBRID0EBKDI" xlink:type="simple">SEM</abbrev> of crystalline deposits on hymenial elements and hyphae in holotypes of <italic><tp:taxon-name><tp:taxon-name-part taxon-name-part-type="genus" reg="Lyomyces">Lyomyces</tp:taxon-name-part></tp:taxon-name></italic> species <bold>A, B</bold><italic><tp:taxon-name><tp:taxon-name-part taxon-name-part-type="genus" reg="Lyomyces">L.</tp:taxon-name-part><tp:taxon-name-part taxon-name-part-type="species" reg="boquetensis">boquetensis</tp:taxon-name-part></tp:taxon-name></italic><bold>C</bold><italic><tp:taxon-name><tp:taxon-name-part taxon-name-part-type="genus" reg="Lyomyces">L.</tp:taxon-name-part><tp:taxon-name-part taxon-name-part-type="species" reg="granulosus">granulosus</tp:taxon-name-part></tp:taxon-name></italic><bold>D</bold><italic><tp:taxon-name><tp:taxon-name-part taxon-name-part-type="genus" reg="Lyomyces">L.</tp:taxon-name-part><tp:taxon-name-part taxon-name-part-type="species" reg="napoensis">napoensis</tp:taxon-name-part></tp:taxon-name></italic><bold>E</bold><italic><tp:taxon-name><tp:taxon-name-part taxon-name-part-type="genus" reg="Lyomyces">L.</tp:taxon-name-part><tp:taxon-name-part taxon-name-part-type="species" reg="neocrustosus">neocrustosus</tp:taxon-name-part></tp:taxon-name></italic><bold>F</bold><italic><tp:taxon-name><tp:taxon-name-part taxon-name-part-type="genus" reg="Lyomyces">L.</tp:taxon-name-part><tp:taxon-name-part taxon-name-part-type="species" reg="pantropicus">pantropicus</tp:taxon-name-part></tp:taxon-name></italic><bold>G</bold><italic><tp:taxon-name><tp:taxon-name-part taxon-name-part-type="genus" reg="Lyomyces">L.</tp:taxon-name-part><tp:taxon-name-part taxon-name-part-type="species" reg="parvus">parvus</tp:taxon-name-part></tp:taxon-name></italic><bold>H</bold><italic><tp:taxon-name><tp:taxon-name-part taxon-name-part-type="genus" reg="Lyomyces">L.</tp:taxon-name-part><tp:taxon-name-part taxon-name-part-type="species" reg="subcylindricus">subcylindricus</tp:taxon-name-part></tp:taxon-name></italic>. Scale bars: 5 μm.</p></caption><graphic xmlns:xlink="http://www.w3.org/1999/xlink" xlink:href="mycokeys-109-131-g016.jpg" position="float" orientation="portrait" xlink:type="simple" id="oo_1147646.jpg"><uri content-type="original_file" xlink:type="simple">https://binary.pensoft.net/fig/1147646</uri></graphic></fig></tp:treatment-sec></tp:taxon-treatment>
