# Supplementary material for: ﻿A high species diversity of Lyomyces (Basidiomycota, Hymenochaetales) in Central and South America, revealed after morphological and molecular analysis
Source: MycoKeys. 2024 Oct 3;109:131–69. doi: 10.3897/mycokeys.109.127606 (PMC11467506; doi:10.3897/mycokeys.109.127606)
Supplement: XML Treatment for Lyomyces sceptrifer [file mycokeys.109.127606-treatment9.xml]

<!DOCTYPE tp:taxon-treatment
  PUBLIC "-//TaxonX//DTD Taxonomic Treatment Publishing DTD v0 20100105//EN" "tax-treatment-NSO.dtd">
<tp:taxon-treatment xmlns:tp="http://www.plazi.org/taxpub"><tp:treatment-meta><kwd-group><label>Taxon classification</label><kwd>
                <named-content content-type="kingdom">Fungi</named-content>
              </kwd><kwd>
                <named-content content-type="order">Corticiales</named-content>
              </kwd><kwd>
                <named-content content-type="family">Hymenochaetales</named-content>
              </kwd></kwd-group><mixed-citation publication-type="journal"><person-group><name><surname>Yurchenko</surname><given-names>Eugene</given-names></name><name><surname>Langer</surname><given-names>Ewald</given-names></name><name><surname>Riebesehl</surname><given-names>Janett</given-names></name></person-group><article-title>﻿A high species diversity of <italic><tp:taxon-name><tp:taxon-name-part taxon-name-part-type="genus" reg="Lyomyces">Lyomyces</tp:taxon-name-part></tp:taxon-name></italic> (<tp:taxon-name><tp:taxon-name-part taxon-name-part-type="phylum">Basidiomycota</tp:taxon-name-part></tp:taxon-name>, <tp:taxon-name><tp:taxon-name-part taxon-name-part-type="order">Hymenochaetales</tp:taxon-name-part></tp:taxon-name>) in Central and South America, revealed after morphological and molecular analysis</article-title><source>MycoKeys</source><day>03</day><month>10</month><year>2024</year><volume>109</volume><fpage>131</fpage><lpage>169</lpage><pub-id pub-id-type="doi">10.3897/mycokeys.109.127606</pub-id></mixed-citation></tp:treatment-meta><tp:nomenclature><label>﻿</label><tp:taxon-name>
              <object-id xmlns:xlink="http://www.w3.org/1999/xlink" content-type="arpha" xlink:type="simple">06D79587-604A-5054-9E85-1203AD4A69E3</object-id>
              <tp:taxon-name-part taxon-name-part-type="genus" reg="Lyomyces">Lyomyces</tp:taxon-name-part>
              <tp:taxon-name-part taxon-name-part-type="species" reg="sceptrifer">sceptrifer</tp:taxon-name-part>
              <object-id xmlns:xlink="http://www.w3.org/1999/xlink" content-type="mycobank" xlink:type="simple">850104</object-id>
            </tp:taxon-name><tp:taxon-authority>Yurchenko &amp; Langer</tp:taxon-authority><tp:taxon-status xmlns:xlink="http://www.w3.org/1999/xlink" xlink:type="simple">sp. nov.</tp:taxon-status><xref ref-type="fig" rid="F8">Figs 8G</xref><xref ref-type="fig" rid="F14">, 14</xref></tp:nomenclature><tp:treatment-sec sec-type="material" id="SECID0EQ6CI"><title>Type.</title><p>Ecuador • Zamora Chinchipe Province: 17 km NW of Zamora, in the vicinity of Estación Científica San Francisco, near the San Francisco River, Permanent sample plot No. 1, <named-content xmlns:xlink="http://www.w3.org/1999/xlink" content-type="dwc:verbatimCoordinates" xlink:type="simple"><named-content content-type="geo-json" specific-use="{&#34;type&#34;:&#34;Point&#34;,&#34;coordinates&#34;:[-79.077833,-3.972167]}" id="NCID0EZ6CI" xlink:type="simple">03°58.33'S, 079°04.67'W</named-content></named-content>, about 1850 m a.s.l., on a dead bamboo stem, 5 Mar 2002, E. Langer 1/661 (<bold><italic>holotype</italic></bold>: KAS-Ec661-2002; <bold><italic>isotype</italic></bold>: CFMR). GenBank: ITS = <ext-link xmlns:xlink="http://www.w3.org/1999/xlink" ext-link-type="gen" xlink:href="PP471811" xlink:type="simple">PP471811</ext-link>; 28S = <ext-link xmlns:xlink="http://www.w3.org/1999/xlink" ext-link-type="gen" xlink:href="PP471827" xlink:type="simple">PP471827</ext-link>.</p></tp:treatment-sec><tp:treatment-sec sec-type="etymology" id="SECID0EOADI"><title>Etymology.</title><p><italic>sceptrifer</italic> (Lat.) = bearing sceptrum, referring to the shape of cystidia with a prominent capitulum and widened lower half.</p></tp:treatment-sec><tp:treatment-sec sec-type="description" id="SECID0E5ADI"><title>Description.</title><p>Basidiomata effused, 5 and more cm in extent, 40–70 μm thick, loose- or soft- membranaceous. Hymenial surface cream-coloured, even, but under a lens very minutely porulose. Margin concolourous, from abrupt to thinning out and diffuse, up to 0.5 mm wide. Hyphal system monomitic, hyphae clamped at all septa, colourless, smooth. Subicular hyphae moderately branched, (1.5–)2–3.3 μm wide, thin- to slightly thick-walled. Subhymenial hyphae richly branched, 1.5–3.5 μm wide, thin-walled. Cystidia of three main types: 1) capitate numerous, 22–33 × 3.5–6, with long narrow neck and widened base, apically naked, seldom bearing a cap of transparent matter, hardly preserved in preparations; 2) cylindrical and irregularly-cylindrical scarce, (20–)30–65 × 3–7 μm; 3) clavate scarce, 30–35 × 8 μm. Basidioles clavate to utriform, (7.5–)9–16 × 3.5–4.7 μm. Basidia utriform, 16–18.5 × 4–5 μm, sterigmata four, 4–5.5 × 0.7–1 μm. Basidiospores ellipsoid, 4.3–4.8(–5) × 2.7–3(–3.5) μm (L = 4.7 μm, W = 2.9 μm), Q = 1.4–1.7, smooth, colourless, with thin or faintly thickened wall, <abbrev xmlns:xlink="http://www.w3.org/1999/xlink" xlink:title="Melzer’s reagent" id="ABBRID0EEBDI" xlink:type="simple">Mz</abbrev>–, acyanophilous; apiculus well-pronounced.</p><fig id="F14" position="float" orientation="portrait"><object-id xmlns:xlink="http://www.w3.org/1999/xlink" content-type="doi" xlink:type="simple">10.3897/mycokeys.109.127606.figure14</object-id><object-id xmlns:xlink="http://www.w3.org/1999/xlink" content-type="arpha" xlink:type="simple">345928CE-C9F4-58CA-8258-AD3A4BB12387</object-id><label>Figure 14.</label><caption><p>Micromorphology of <italic><tp:taxon-name><tp:taxon-name-part taxon-name-part-type="genus" reg="Lyomyces">Lyomyces</tp:taxon-name-part><tp:taxon-name-part taxon-name-part-type="species" reg="sceptrifer">sceptrifer</tp:taxon-name-part></tp:taxon-name></italic> (holotype, KAS-Ec661-2002) <bold>A</bold> vertical section through basidioma <bold>B</bold> subicular hyphae <bold>C</bold> capitate cystidia <bold>D</bold> Incrustations and attached basidiospores on cystidia <bold>E</bold> Irregularly cylindrical cystidia <bold>F</bold> basidioles <bold>G</bold> basidia <bold>H</bold> basidiospores. Scale bars: 10 μm (<bold>A–G</bold>); 5 μm (<bold>H</bold>).</p></caption><graphic xmlns:xlink="http://www.w3.org/1999/xlink" xlink:href="mycokeys-109-131-g014.jpg" position="float" orientation="portrait" xlink:type="simple" id="oo_1147644.jpg"><uri content-type="original_file" xlink:type="simple">https://binary.pensoft.net/fig/1147644</uri></graphic></fig></tp:treatment-sec><tp:treatment-sec sec-type="distribution" id="SECID0EUCDI"><title>Distribution.</title><p>So far, known from the Andes Mountains in southern Ecuador.</p></tp:treatment-sec><tp:treatment-sec sec-type="ecology" id="SECID0EZCDI"><title>Ecology.</title><p>The species grows on dead lignified stems in evergreen tropical montane forests.</p></tp:treatment-sec><tp:treatment-sec sec-type="notes" id="SECID0E5CDI"><title>Notes.</title><p>The main diagnostic features of this species are an even hymenial surface, smooth, slightly thick-walled subicular hyphae, smooth, capitate cystidia with long narrow neck, and ellipsoid basidiospores with thin- to faintly thickened walls and well-pronounced apiculus. The species differs from close taxon <italic><tp:taxon-name><tp:taxon-name-part taxon-name-part-type="genus" reg="Lyomyces">L.</tp:taxon-name-part><tp:taxon-name-part taxon-name-part-type="species" reg="sambuci">sambuci</tp:taxon-name-part></tp:taxon-name></italic> by the absence of crystalline incrustations on capitate cystidia and the presence of scattered, fairly large subcylindrical cystidia.</p></tp:treatment-sec><tp:treatment-sec><!--Section generated to contain objects referenced in tp:taxon-treatment.--><fig id="F8" position="float" orientation="portrait"><object-id xmlns:xlink="http://www.w3.org/1999/xlink" content-type="doi" xlink:type="simple">10.3897/mycokeys.109.127606.figure8</object-id><object-id xmlns:xlink="http://www.w3.org/1999/xlink" content-type="arpha" xlink:type="simple">E3D383D1-3E2E-573B-A720-8702CA7B891C</object-id><label>Figure 8.</label><caption><p>Macromorphology of <italic><tp:taxon-name><tp:taxon-name-part taxon-name-part-type="genus" reg="Lyomyces">Lyomyces</tp:taxon-name-part></tp:taxon-name></italic> species <bold>A</bold><italic><tp:taxon-name><tp:taxon-name-part taxon-name-part-type="genus" reg="Lyomyces">L.</tp:taxon-name-part><tp:taxon-name-part taxon-name-part-type="species" reg="oleifer">oleifer</tp:taxon-name-part></tp:taxon-name></italic>, holotype (KAS-Ec47-2001) <bold>B</bold><italic><tp:taxon-name><tp:taxon-name-part taxon-name-part-type="genus" reg="Lyomyces">L.</tp:taxon-name-part><tp:taxon-name-part taxon-name-part-type="species" reg="orarius">orarius</tp:taxon-name-part></tp:taxon-name></italic>, holotype (BLS M-2995) <bold>C</bold><italic><tp:taxon-name><tp:taxon-name-part taxon-name-part-type="genus" reg="Lyomyces">L.</tp:taxon-name-part><tp:taxon-name-part taxon-name-part-type="species" reg="pantropicus">pantropicus</tp:taxon-name-part></tp:taxon-name></italic>, holotype (BLS M-2679) <bold>D</bold><italic><tp:taxon-name><tp:taxon-name-part taxon-name-part-type="genus" reg="Lyomyces">L.</tp:taxon-name-part><tp:taxon-name-part taxon-name-part-type="species" reg="pantropicus">pantropicus</tp:taxon-name-part></tp:taxon-name></italic>, BLS M-3545 <bold>E</bold><italic><tp:taxon-name><tp:taxon-name-part taxon-name-part-type="genus" reg="Lyomyces">L.</tp:taxon-name-part><tp:taxon-name-part taxon-name-part-type="species" reg="parvus">parvus</tp:taxon-name-part></tp:taxon-name></italic>, holotype (KAS-GEL1599) <bold>F</bold><italic><tp:taxon-name><tp:taxon-name-part taxon-name-part-type="genus" reg="Lyomyces">L.</tp:taxon-name-part><tp:taxon-name-part taxon-name-part-type="species" reg="parvus">parvus</tp:taxon-name-part></tp:taxon-name></italic>, BLS M-2990 <bold>G</bold><italic><tp:taxon-name><tp:taxon-name-part taxon-name-part-type="genus" reg="Lyomyces">L.</tp:taxon-name-part><tp:taxon-name-part taxon-name-part-type="species" reg="sceptrifer">sceptrifer</tp:taxon-name-part></tp:taxon-name></italic>, holotype (KAS-Ec661-2002) <bold>H</bold><italic><tp:taxon-name><tp:taxon-name-part taxon-name-part-type="genus" reg="Lyomyces">L.</tp:taxon-name-part><tp:taxon-name-part taxon-name-part-type="species" reg="subcylindricus">subcylindricus</tp:taxon-name-part></tp:taxon-name></italic>, holotype (BLS M-2668). Scale bars: 1 mm.</p></caption><graphic xmlns:xlink="http://www.w3.org/1999/xlink" xlink:href="mycokeys-109-131-g008.jpg" position="float" orientation="portrait" xlink:type="simple" id="oo_1147638.jpg"><uri content-type="original_file" xlink:type="simple">https://binary.pensoft.net/fig/1147638</uri></graphic></fig></tp:treatment-sec></tp:taxon-treatment>
