# Supplementary material for: ﻿A high species diversity of Lyomyces (Basidiomycota, Hymenochaetales) in Central and South America, revealed after morphological and molecular analysis
Source: MycoKeys. 2024 Oct 3;109:131–69. doi: 10.3897/mycokeys.109.127606 (PMC11467506; doi:10.3897/mycokeys.109.127606)
Supplement: XML Treatment for Lyomyces subcylindricus [file mycokeys.109.127606-treatment10.xml]

<!DOCTYPE tp:taxon-treatment
  PUBLIC "-//TaxonX//DTD Taxonomic Treatment Publishing DTD v0 20100105//EN" "tax-treatment-NSO.dtd">
<tp:taxon-treatment xmlns:tp="http://www.plazi.org/taxpub"><tp:treatment-meta><kwd-group><label>Taxon classification</label><kwd>
                <named-content content-type="kingdom">Fungi</named-content>
              </kwd><kwd>
                <named-content content-type="order">Corticiales</named-content>
              </kwd><kwd>
                <named-content content-type="family">Hymenochaetales</named-content>
              </kwd></kwd-group><mixed-citation publication-type="journal"><person-group><name><surname>Yurchenko</surname><given-names>Eugene</given-names></name><name><surname>Langer</surname><given-names>Ewald</given-names></name><name><surname>Riebesehl</surname><given-names>Janett</given-names></name></person-group><article-title>﻿A high species diversity of <italic><tp:taxon-name><tp:taxon-name-part taxon-name-part-type="genus" reg="Lyomyces">Lyomyces</tp:taxon-name-part></tp:taxon-name></italic> (<tp:taxon-name><tp:taxon-name-part taxon-name-part-type="phylum">Basidiomycota</tp:taxon-name-part></tp:taxon-name>, <tp:taxon-name><tp:taxon-name-part taxon-name-part-type="order">Hymenochaetales</tp:taxon-name-part></tp:taxon-name>) in Central and South America, revealed after morphological and molecular analysis</article-title><source>MycoKeys</source><day>03</day><month>10</month><year>2024</year><volume>109</volume><fpage>131</fpage><lpage>169</lpage><pub-id pub-id-type="doi">10.3897/mycokeys.109.127606</pub-id></mixed-citation></tp:treatment-meta><tp:nomenclature><label>﻿</label><tp:taxon-name>
              <object-id xmlns:xlink="http://www.w3.org/1999/xlink" content-type="arpha" xlink:type="simple">A969D726-0D12-57BD-88C1-A3F0B498A945</object-id>
              <tp:taxon-name-part taxon-name-part-type="genus" reg="Lyomyces">Lyomyces</tp:taxon-name-part>
              <tp:taxon-name-part taxon-name-part-type="species" reg="subcylindricus">subcylindricus</tp:taxon-name-part>
              <object-id xmlns:xlink="http://www.w3.org/1999/xlink" content-type="mycobank" xlink:type="simple">850106</object-id>
            </tp:taxon-name><tp:taxon-authority>Yurchenko &amp; Riebesehl</tp:taxon-authority><tp:taxon-status xmlns:xlink="http://www.w3.org/1999/xlink" xlink:type="simple">sp. nov.</tp:taxon-status><xref ref-type="fig" rid="F8">Figs 8H</xref><xref ref-type="fig" rid="F15">, 15</xref><xref ref-type="fig" rid="F16">, 16H</xref></tp:nomenclature><tp:treatment-sec sec-type="material" id="SECID0EFFDI"><title>Type.</title><p>Panama • Chiriquí Province: W of Boquete town, Bajo Boquete community, <named-content xmlns:xlink="http://www.w3.org/1999/xlink" content-type="dwc:verbatimCoordinates" xlink:type="simple"><named-content content-type="geo-json" specific-use="{&#34;type&#34;:&#34;Point&#34;,&#34;coordinates&#34;:[-82.467167,8.774167]}" id="NCID0EOFDI" xlink:type="simple">08°46.45'N, 082°28.03'W</named-content></named-content>, about 1400 m a.s.l., evergreen montane tropical angiosperm forest, on decorticated fallen branch, 27 Jul 2019, E. Yurchenko EYu 190727-25 (<bold><italic>holotype</italic></bold>: BLS M-2668; <bold><italic>isotype</italic></bold>: CFMR). GenBank: ITS = <ext-link xmlns:xlink="http://www.w3.org/1999/xlink" ext-link-type="gen" xlink:href="PP471817" xlink:type="simple">PP471817</ext-link>.</p></tp:treatment-sec><tp:treatment-sec sec-type="etymology" id="SECID0E5FDI"><title>Etymology.</title><p>The epithet refers to the subcylindrical shape of cystidia and basidiospores.</p></tp:treatment-sec><tp:treatment-sec sec-type="description" id="SECID0EDGDI"><title>Description.</title><p>Basidiomata effused, 0.15–1.5 cm in extent, soft- to moderately membranaceous, 30–85 μm thick between aculei. Hymenial surface minutely odontoid or warted, dirty white with faint cream tinge; aculei or warts conical to cylindrical, 6–8/mm, 30–55 μm high, 20–50 μm in diam. Margin slightly paler than the main surface, mould-like, 0.3–1 mm wide. Hyphal system monomitic, hyphae clamped at all septa, moderately branched, colourless, with scattered to abundant loosely attached rosette-shaped crystals. Subicular hyphae (1.7–)2–4 μm wide, thin- to slightly thick-walled; subhymenial hyphae 1.7–4.3 μm wide, thin-walled, somewhat short-celled and inflated. Cystidia smooth or variously encrusted, of several types: 1) subulate (fusoid) scattered to common, (18–)20–33 × 2.5–4.3 μm; 2) subcylindrical and cylindrical scarce, 18–32 × 2.5–4.5 μm; 3) subcapitate or capitulate rare, 12–20 × 2–3 μm. Outgrowths of hymenial surface consisting in the upper part of subulate and subcylindrical cystidia. Basidioles ovoid, short cylindrical, subclavate, 7.5–13.5 × 3.5–4.5 μm. Basidia utriform to narrowly utriform, 15–20 × 3.5–4.5 μm; sterigmata four, 2–3 × 0.7–1 μm. Basidiospores narrowly ellipsoid to subcylindrical, with adaxial side from slightly convex to slightly concave, (4.5–)5–6(–6.5) × 2.5–3.3(–3.5) μm (in holotype L = 5.5 μm, W = 2.95 μm), Q = 1.6–1.8(–2), thin-walled, smooth, colourless, <abbrev xmlns:xlink="http://www.w3.org/1999/xlink" xlink:title="Melzer’s reagent" id="ABBRID0EJGDI" xlink:type="simple">Mz</abbrev>–, acyanophilous; apiculus minute.</p><fig id="F15" position="float" orientation="portrait"><object-id xmlns:xlink="http://www.w3.org/1999/xlink" content-type="doi" xlink:type="simple">10.3897/mycokeys.109.127606.figure15</object-id><object-id xmlns:xlink="http://www.w3.org/1999/xlink" content-type="arpha" xlink:type="simple">FA5AB893-8F7C-5103-85C4-B0B23978BCA9</object-id><label>Figure 15.</label><caption><p>Micromorphology of <italic><tp:taxon-name><tp:taxon-name-part taxon-name-part-type="genus" reg="Lyomyces">Lyomyces</tp:taxon-name-part><tp:taxon-name-part taxon-name-part-type="species" reg="subcylindricus">subcylindricus</tp:taxon-name-part></tp:taxon-name></italic> (holotype, BLS M-2668) <bold>A, B</bold> vertical sections through basidioma <bold>C</bold> subicular hyphae <bold>D</bold> portions of subhymenium and hymenium <bold>E</bold> Subulate cystidia <bold>F</bold> capitulate, subcylindrical, and cylindrical cystidia <bold>G</bold> basidioles <bold>H</bold> basidia <bold>I</bold> basidiospores. BLS M-2992: <bold>J</bold> basidia <bold>K</bold> basidiospores. Scale bars: 100 μm (<bold>A</bold>); 20 μm (<bold>B</bold>); 10 μm (<bold>C–H, J</bold>); 5 μm (<bold>I, K</bold>).</p></caption><graphic xmlns:xlink="http://www.w3.org/1999/xlink" xlink:href="mycokeys-109-131-g015.jpg" position="float" orientation="portrait" xlink:type="simple" id="oo_1147645.jpg"><uri content-type="original_file" xlink:type="simple">https://binary.pensoft.net/fig/1147645</uri></graphic></fig></tp:treatment-sec><tp:treatment-sec sec-type="distribution" id="SECID0EBIDI"><title>Distribution.</title><p>So far, known from the western part of Panama.</p></tp:treatment-sec><tp:treatment-sec sec-type="ecology" id="SECID0EGIDI"><title>Ecology.</title><p>The fungus grows on dead wood in evergreen montane tropical angiosperm forests.</p></tp:treatment-sec><tp:treatment-sec sec-type="Additional specimen examined" id="SECID0ELIDI"><title>Additional specimen examined</title><p><bold>(<italic>paratype</italic>).</bold> Panama • Chiriquí Province: W of Boquete town, Bajo Boquete community, <named-content xmlns:xlink="http://www.w3.org/1999/xlink" content-type="dwc:verbatimCoordinates" xlink:type="simple"><named-content content-type="geo-json" specific-use="{&#34;type&#34;:&#34;Point&#34;,&#34;coordinates&#34;:[-82.469500,8.776333]}" id="NCID0EZIDI" xlink:type="simple">08°46.58'N, 082°28.17'W</named-content></named-content>, about 1450 m a.s.l., evergreen montane tropical angiosperm forest, bottom of canyon with a rivulet, on a fallen partly corticated woody stem, 27 Jul 2019, E. Yurchenko EYu 190727-10a (BLS M-2992). GenBank: ITS = <ext-link xmlns:xlink="http://www.w3.org/1999/xlink" ext-link-type="gen" xlink:href="PP471816" xlink:type="simple">PP471816</ext-link>; 28S = <ext-link xmlns:xlink="http://www.w3.org/1999/xlink" ext-link-type="gen" xlink:href="PP471832" xlink:type="simple">PP471832</ext-link>.</p></tp:treatment-sec><tp:treatment-sec sec-type="notes" id="SECID0EIJDI"><title>Notes.</title><p>The main diagnostic features of this species are minutely odontoid, dirty white basidiomata, thin-walled hyphae, the presence of subulate and subcylindrical cystidia, and subcylindrical, thin-walled basidiospores. The species is morphologically closest to <italic><tp:taxon-name><tp:taxon-name-part taxon-name-part-type="genus" reg="Lyomyces">L.</tp:taxon-name-part><tp:taxon-name-part taxon-name-part-type="species" reg="crustosus">crustosus</tp:taxon-name-part></tp:taxon-name></italic>. It differs from the latter by its whitish, densely and minutely odontoid hymenial surface, looser texture of basidioma, not copious subulate cystidia, and the presence of subcylindrical cystidia.</p><fig id="F16" position="float" orientation="portrait"><object-id xmlns:xlink="http://www.w3.org/1999/xlink" content-type="doi" xlink:type="simple">10.3897/mycokeys.109.127606.figure16</object-id><object-id xmlns:xlink="http://www.w3.org/1999/xlink" content-type="arpha" xlink:type="simple">080CF996-4320-55F9-9B5D-2A6A280CFBC5</object-id><label>Figure 16.</label><caption><p><abbrev xmlns:xlink="http://www.w3.org/1999/xlink" xlink:title="Scanned electron" id="ABBRID0EBKDI" xlink:type="simple">SEM</abbrev> of crystalline deposits on hymenial elements and hyphae in holotypes of <italic><tp:taxon-name><tp:taxon-name-part taxon-name-part-type="genus" reg="Lyomyces">Lyomyces</tp:taxon-name-part></tp:taxon-name></italic> species <bold>A, B</bold><italic><tp:taxon-name><tp:taxon-name-part taxon-name-part-type="genus" reg="Lyomyces">L.</tp:taxon-name-part><tp:taxon-name-part taxon-name-part-type="species" reg="boquetensis">boquetensis</tp:taxon-name-part></tp:taxon-name></italic><bold>C</bold><italic><tp:taxon-name><tp:taxon-name-part taxon-name-part-type="genus" reg="Lyomyces">L.</tp:taxon-name-part><tp:taxon-name-part taxon-name-part-type="species" reg="granulosus">granulosus</tp:taxon-name-part></tp:taxon-name></italic><bold>D</bold><italic><tp:taxon-name><tp:taxon-name-part taxon-name-part-type="genus" reg="Lyomyces">L.</tp:taxon-name-part><tp:taxon-name-part taxon-name-part-type="species" reg="napoensis">napoensis</tp:taxon-name-part></tp:taxon-name></italic><bold>E</bold><italic><tp:taxon-name><tp:taxon-name-part taxon-name-part-type="genus" reg="Lyomyces">L.</tp:taxon-name-part><tp:taxon-name-part taxon-name-part-type="species" reg="neocrustosus">neocrustosus</tp:taxon-name-part></tp:taxon-name></italic><bold>F</bold><italic><tp:taxon-name><tp:taxon-name-part taxon-name-part-type="genus" reg="Lyomyces">L.</tp:taxon-name-part><tp:taxon-name-part taxon-name-part-type="species" reg="pantropicus">pantropicus</tp:taxon-name-part></tp:taxon-name></italic><bold>G</bold><italic><tp:taxon-name><tp:taxon-name-part taxon-name-part-type="genus" reg="Lyomyces">L.</tp:taxon-name-part><tp:taxon-name-part taxon-name-part-type="species" reg="parvus">parvus</tp:taxon-name-part></tp:taxon-name></italic><bold>H</bold><italic><tp:taxon-name><tp:taxon-name-part taxon-name-part-type="genus" reg="Lyomyces">L.</tp:taxon-name-part><tp:taxon-name-part taxon-name-part-type="species" reg="subcylindricus">subcylindricus</tp:taxon-name-part></tp:taxon-name></italic>. Scale bars: 5 μm.</p></caption><graphic xmlns:xlink="http://www.w3.org/1999/xlink" xlink:href="mycokeys-109-131-g016.jpg" position="float" orientation="portrait" xlink:type="simple" id="oo_1147646.jpg"><uri content-type="original_file" xlink:type="simple">https://binary.pensoft.net/fig/1147646</uri></graphic></fig></tp:treatment-sec><tp:treatment-sec><!--Section generated to contain objects referenced in tp:taxon-treatment.--><fig id="F8" position="float" orientation="portrait"><object-id xmlns:xlink="http://www.w3.org/1999/xlink" content-type="doi" xlink:type="simple">10.3897/mycokeys.109.127606.figure8</object-id><object-id xmlns:xlink="http://www.w3.org/1999/xlink" content-type="arpha" xlink:type="simple">E3D383D1-3E2E-573B-A720-8702CA7B891C</object-id><label>Figure 8.</label><caption><p>Macromorphology of <italic><tp:taxon-name><tp:taxon-name-part taxon-name-part-type="genus" reg="Lyomyces">Lyomyces</tp:taxon-name-part></tp:taxon-name></italic> species <bold>A</bold><italic><tp:taxon-name><tp:taxon-name-part taxon-name-part-type="genus" reg="Lyomyces">L.</tp:taxon-name-part><tp:taxon-name-part taxon-name-part-type="species" reg="oleifer">oleifer</tp:taxon-name-part></tp:taxon-name></italic>, holotype (KAS-Ec47-2001) <bold>B</bold><italic><tp:taxon-name><tp:taxon-name-part taxon-name-part-type="genus" reg="Lyomyces">L.</tp:taxon-name-part><tp:taxon-name-part taxon-name-part-type="species" reg="orarius">orarius</tp:taxon-name-part></tp:taxon-name></italic>, holotype (BLS M-2995) <bold>C</bold><italic><tp:taxon-name><tp:taxon-name-part taxon-name-part-type="genus" reg="Lyomyces">L.</tp:taxon-name-part><tp:taxon-name-part taxon-name-part-type="species" reg="pantropicus">pantropicus</tp:taxon-name-part></tp:taxon-name></italic>, holotype (BLS M-2679) <bold>D</bold><italic><tp:taxon-name><tp:taxon-name-part taxon-name-part-type="genus" reg="Lyomyces">L.</tp:taxon-name-part><tp:taxon-name-part taxon-name-part-type="species" reg="pantropicus">pantropicus</tp:taxon-name-part></tp:taxon-name></italic>, BLS M-3545 <bold>E</bold><italic><tp:taxon-name><tp:taxon-name-part taxon-name-part-type="genus" reg="Lyomyces">L.</tp:taxon-name-part><tp:taxon-name-part taxon-name-part-type="species" reg="parvus">parvus</tp:taxon-name-part></tp:taxon-name></italic>, holotype (KAS-GEL1599) <bold>F</bold><italic><tp:taxon-name><tp:taxon-name-part taxon-name-part-type="genus" reg="Lyomyces">L.</tp:taxon-name-part><tp:taxon-name-part taxon-name-part-type="species" reg="parvus">parvus</tp:taxon-name-part></tp:taxon-name></italic>, BLS M-2990 <bold>G</bold><italic><tp:taxon-name><tp:taxon-name-part taxon-name-part-type="genus" reg="Lyomyces">L.</tp:taxon-name-part><tp:taxon-name-part taxon-name-part-type="species" reg="sceptrifer">sceptrifer</tp:taxon-name-part></tp:taxon-name></italic>, holotype (KAS-Ec661-2002) <bold>H</bold><italic><tp:taxon-name><tp:taxon-name-part taxon-name-part-type="genus" reg="Lyomyces">L.</tp:taxon-name-part><tp:taxon-name-part taxon-name-part-type="species" reg="subcylindricus">subcylindricus</tp:taxon-name-part></tp:taxon-name></italic>, holotype (BLS M-2668). Scale bars: 1 mm.</p></caption><graphic xmlns:xlink="http://www.w3.org/1999/xlink" xlink:href="mycokeys-109-131-g008.jpg" position="float" orientation="portrait" xlink:type="simple" id="oo_1147638.jpg"><uri content-type="original_file" xlink:type="simple">https://binary.pensoft.net/fig/1147638</uri></graphic></fig></tp:treatment-sec></tp:taxon-treatment>
