# Supplementary material for: ﻿A high species diversity of Lyomyces (Basidiomycota, Hymenochaetales) in Central and South America, revealed after morphological and molecular analysis
Source: MycoKeys. 2024 Oct 3;109:131–69. doi: 10.3897/mycokeys.109.127606 (PMC11467506; doi:10.3897/mycokeys.109.127606)
Supplement: Supplementary material 1 — Alignment for the ITS dataset [file mycokeys-109-131-s001.fas]

>Hyphodontia sp. 01 RLC 582 iNat 122493200
acctgcggaaggatcatttaatgaatttg--aagtgagacttgat-gctggt----------ggtaacacatgtgctcagtctctgca---aatccac-------ttacacctgtgcactatcaagc-tctgta---gtcctccgtaat----gggagcc-gt--aattcg-tgtccttagtggcatgagt--tnctggggctacac-ctttgccc-------tcattacaaactttgtatattgtcttgtagaatgtc-taatg-gcctt-caatggctt--aaca-taatacaactttcaacaacggatctcttgg-ctctcg--catcgatgaagaacgcagcgaaatgcgataagtaatgtgaattgcagaa-ttcagtgaatcatcgaatctttgaacgcaccttgcgctccttggtatt-ccgaggagcatgcctgtttgagtgtc-atttaatcatcaatctgcaacttt-----gctg----ttgtt---gtattgganttggggacttgctggttcta---atcagga-ttggcttccctcaaatgcattagctggagta-atacaagcagcg--tatatgcgg--tgtgataa-tatcttcactgtgttg-ctc-ttg-ttga-gtctagcttctaatcgtcc-ttc--agttggacanc---------ttt-gacaatttgacctcaaatca-ggtaggacta-cccgctgaacttaagc-atatca
>Lyomyces parvus EYu 190718-23 holotype
acctgcggaaggatcatttaatgaatttg--aagtgagacttgat-gctggt----------ggtaacacatgtgctcagtctctgca---aatccac-------ttacacctgtgcactatcaagc-tctgta---gtcctccgtaat----gggagcc-gt--aattcg-tgtccttagtggcatgagt--tactggggctacac-ctttgccc-------tcattacaaactttgtatattgtcttgtagaatgtc-taatg-gcctt-caatggctt--aaca-taatacaactttcaacaacggatctcttgg-ctctcg--catcgatgaagaacgcagcgaaatgcgataagtaatgtgaattgcagaa-ttcagtgaatcatcgaatctttgaacgcaccttgcgctccttggtatt-ccgaggagcatgcctgtttgagtgtc-atttaatcatcaatctgcaacttt-----gctg----ttgtt---gtattggaattggggacttgctggttcta---atcagga-ttggcttccctcaaatgcattagctggagta-atacaagcagcg--tatatgcgg--tgtgataa-tatcttcactgtgttg-ctc-ttg-ttga-gtctagcttctaatcgtcc-ttc--agttggacaac---------ttt-gacaatttgacctcaaatca-ggtaggacta-cccgctgaa--------------
>Lyomyces parvus KAS-GEL1599
-----------------------------------------------ctggt----------ggtaacacatgtgctcagtctctgca---aatccac-------ttacacctgtgcactatcaagc-tctgta---gtcctccgtaat----gggagcc-gt--aattcg-tgtccttagtgacatgagt--tactggggctacac-ctttgccc-------ttattacaaactttgtatattgtcttgtagaatgtc-taatg-gcctt-caatggctt--aaca-taatacaactttcaacaacggatctcttgg-ctctcg--catcgatgaagaacgcagcgaaatgcgataagtaatgtgaattgcagaa-ttcagtgaatcatcgaatctttgaacgcaccttgcgctccttggtatt-ccgaggagcatgcctgtttgagtgtc-attaaatcatcaatctgcaacttt-----gctg----ttgtt---gtattggacttggggacttgctggttcta---atcagga-ttggcttcccttaaatgcattagctggagta-atacaagcagca--tatatgcgg--tgtgataa-tatcttcactgtgttg-ctc-ttg-ttga-gtctggcttctaacagtcc-ttc--agttggacaac---------ttt-gacaatctgacctcaaatca-ggtaggacta-cccgctgaacttaagc-atatca
>Lyomyces guttulatus LWZ 20200921-29a OQ540899 holotype
-----------------tttatgaatttg--aagtgagatttgat-gctggt--------gctaacgcacatgtgctcagtctctgca---aatccac-------ttacacctgtgcactttcaagc-tctgta---gtcctccgtaat----gggagtc-gt--gatc---------------attagat--tgctgggattacaa-ctttgccc-at----atattacaaactttgtatattgtcttgtagaatgtc-taata-gcctt-caatggctt--aaca-taatacaactttcaacaacggatctcttgg-ctctcg--catcgatgaagaacgcagcgaaatgcgataagtaatgtgaattgcagaa-ttcagtgaatcatcgaatctttgaacgcaccttgcgctccttggtatt-ccgaggagcatgcctgtttgagtgtc-atttaatcatcaattctacaactt----tgttg----ttgtt---taattggaattggggacttgctggctcta---ctcagag-ttggcttccctcaaatgcattagctggagta-atacaagcagcg--tatatgcgg--tgtgataa-tatcttcactgtgttg-ctc-ttg-ttga-gttcagcttctaatcgtcc-ttc--agttggacaata-------cttt-gacaatctgacctca----------------------------------------
>Lyomyces austro-occidentalis CLZhao 9819
gtgctgcggaggatcatt-gatgatttg---cagtgaaacttgat-gctggcgggctg--tattgctcgcatgtgctcagtttccgtc--aaatccac-------ttacacctgtgcactatcaaagctctgta---gtcctccgtaat----gggagcc-gc--a-gttg-t-----------aatga---ctgttgggattacac-ctttgccc-aat---tcataacaaactatgtatattgttttgtagaatgt--aatga-gcctt-tgttggctt--gaaa-taatataactttcaacaacggatctcttgg-ctctcg--catcgatgaagaacgcagcgaaatgcgataagtaatgtgaattgcagaa-ttcagtgaatcatcgaatctttgaacgcaccttgcgctccttggtatt-ccgaggagcatgcctgtttgagtgtc-attgaactatcaattctcgacttc--tgtaatggatgttgat---ggattggacttggggacttgctgcttcta-t-tgctgaa-ctggcttccctcaaatgcattagctggaatcattacaagcagca--tatatgcgg--tgtgataa-tatcttcactgcattg-ctt-gta-tcga-gtctggcttctaatggtccattt--gtttggacagcagcaatgctaat-aacaatttaactccaatcca--ggaagacta-accggtgaacttaaac-atatca
>Lyomyces oleifer KAS-Ec47 holotype
acctgcggaaggatcatttgatgaatttgc-aagtgaagcttgat-gctggcgggcta---attgctygcatgtgctcagcttccgtc--aaatccac------attacacctgtgcactatcaaagctctgca---gtcctccgtaat----gggagcc-gc--g-gttg-t-----------aatga---ccgtcgggattgcac-ctttgccc-at----tcataacaaactatgtataytgtcttgtagaatgtc-taatgagtctt-agttgactc--gaar-taatacaactttcaacaacggatctcttgg-ctctcg--catcgatg-agaacgcagcgaaatgcgataagtaatgtgaattgcagaa-ttcagtgaatcatcgaatctttgaacgcaccttgcgctccttggtatt-ccgaggagcatgcctgtttgagtgtc-attgaaccatcaattctcaacttc--tgtaatggttgttgat---ggattggaattggggacttgctggttcta-t-tgctgaa-ttggcttccctcaaatgcattagctggagtcattgcaagcagca--tatatgcgg--tgtgataa-tatcttcactgcattg-cta-ttg-taga-gtccggcttctagtagtcc-att-ggtttggacagcagcaatgcttat-racaatttgacctcaaatca-ggtaggacta-cccgctgaact------------
>Lyomyces oleifer KAS-Ec423
acctgcggaaggatcatttgatgaatttgc-aagtgaagcttgat-gctggcgggcta---atggctcgcatgtgctcagcttccgtc--aaatccac------attacacctgtgcactatcaaagctctgca---gtcctccgtaat----gggagcc-gc--g-gttg-t-----------aatga---ccgtcgggattgcac-ctttgccc-at----tcataacaaactatgtatactgtcttgtagaatgtc-taatgagcctt-agttggttc--gaaa-taatacaactttcaacaacggatctcttgg-ctctcg--catcgatgaagaacgcagcgaaatgcgataagtaatgtgaattgcagaa-ttcagtgaatcatcgaatctttgaacgcaccttgcgctccttggtatt-ccgaggagcatgcctgtttgagtgtc-attgaaccatcaattctcaacttc--tgtaatggtygttgat---ggattggaattggggacttgctggttcta-t-tgctgaa-ttggcttccctcaaatgcattagctggagtcattrcaagcagca--tatatgcgg--tgtgataa-tatcttcactgcattg-cta-ttg-taga-gtccggcttctaatrgtcc-att-rgattggacagcagcaatgcttat-gacaatttgacctcaaatca-ggtaggacta-cccgctgaacttaagc-atatca
>Lyomyces oleifer KAS-Ec287
acctgcgkaaggatcatttgatgaatttgc-aagtgaagcttgat-gctggcgggcta---attgctygcatgtgctcrgcttccgtc--aaatccac------attacacctgtgcactatcaaagctctgca---gtcctccgtaat----gggagcc-gc--g-gttg-t-----------aatga---ccgtcgggattgcac-ctttgcct-at----tcataacaaactatgtatactgtcttgtagaatgtc-taatgagyctt-agttgactc--gaag-taatacaactttcaacaacggatctcttgg-ctctcg--catcgatgaagaacgcagcgaaatgcgataagtaatgtgaattgcagaa-ttcagtgaatcatcgaatctttgaacgcaccttgcgctccttggtatt-ccgaggagcatgcctgtttgagtgtc-attgaaccatcaattctcaacttc--tgtaatggttgttgat---ggattggaattggggacttgctggttcta-t-tgctgaa-ttggcttccctcaaatgcattagctggagtcattgcaagcagca--tatatgcgggtggtgataa-tatcttcactgcattg-cta-ttg-taga-gtccggcttctartagtcc-att-ggtttggacagcagcaatgcttat-gacaatttgacctcaaatca-ggtaggacta-cccgctgaacttaagc-atatca
>Lyomyces crustosus KAS-GEL2325
--------aaggatcaatacatgaatttgc-aagtgagacttgat-gctggcagt-----gtaatgctgcatgtgctcggtctccgtc--aaatccac------attacacctgtgcactttcgaagctctgta---gtcctccgtaat----gggagcc-gc--g-attg-t-----------aatga-t--tgctgggactacac-ctttgccc-ata---catttataaactttgtatattgtcttgtagaatgtc-taatg-gcctt-tgatggctt--aaca-taatacaactttcaacaacggatctcttgg-ctctcg--catcgatgaagaacgcagcgaaatgcgataagtaatgtgaattgcagaa-ttcagtgaatcatcgaatctttgaacgcaccttgcgctccttggtatt-ccgaggagcatgcctgtttgagtgtc-attaaatcatcaattctcaacttc--tgtaatggttgttgtt---gaattggacttggggacttgctggttcta-g-tgctgaa-ccggcttccctcaaatgcattagctgaagtc-ttacaagcagcg--tatatgcgg--tgtgataa-tatcttcactgtattg-ctc-ttg-ttga-atttggcttctaatggtcc-ttc--aattggacaaca--------ctt-gacaatttgacctcaaattcaggtaggacta-cccgctaaac-------------
>Lyomyces crustosus Spirin 12630 (H)
acctgcggaaggatcaatacatgaatttgc-aagtgagacttgat-gctggcagt-----gtaatgctgcatgtgctcggtctccgtc--aaatccac------attacacctgtgcactttcaaagctctgta---gtcctccgtaat----gggagcc-gc--g-attg-t-----------aatga-t--tgctggggctacac-ctttgccc-ata---cacttataaactttgtatattgtcttgtagaatgtc-taatg-gcctt-tgatggctt--aaca-taatacaactttcaacaacggatctcttgg-ctctcg--catcgatgaagaacgcagcgaaatgcgataagtaatgtgaattgcagaa-ttcagtgaatcatcgaatctttgaacgcaccttgcgctccttggtatt-ccgaggagcatgcctgtttgagtgtc-attaaatcatcaattctcgacttc--tgtaatggttgttgtt---gaattggacttggggacttgctggttcta-a-tgctgaa-ccggcttccctcaaatgcattagctgaagtc-ttacaagcagtg--tatatgcgg--tgtgataa-tatcttcactgtattg-ctc-ttg-ttga-attcggcttctaatggtcc-ttc--aattggacaaca-------cttt-gacaatttgacctcaaatca-ggtaggacta-cccgctgaacttaagc-atatca
>Lyomyces crustosus KAS-GEL5360
--------aaggatcaatacatgaatttgc-aagtgagacttgat-gctggcagc-----gtaatgctgcatgtgctcggtctctgtc--aaatccac------attacacctgtgcactttcaaagctctgta---gtcctccgtaat----gggagcc-gc--g-attg-t-----------aatga-t--tgctgggactacac-ctttgccc-ata---catttataaactttgtatattgtcttgtagaatgtc-taatg-gcctt-tgatggctt--aaca-taatacaactttcaacaacggatctcttgg-ctctcg--catcgatgaagaacgcagcgaaatgcgataagtaatgtgaattgcagaa-ttcagtgaatcatcgaatctttgaacgcaccttgcgctccttggtatt-ccgaggagcatgcctgtttgagtgtc-attaaatcatcaattctcgacttc--tgtaatggttgttgtt---gaattggacttggggacttgctggttcta-a-tgctgaa-ctggcttccctcaaatgcattagctgaagc--ttacaagcagtg--tatatgcgg--tgtgataa-tatcttcactgtattg-ctc-ttg-ttga-atttggcttctaatggtcc-ttc--aattggacaaca-------tttt-gacaatttgacctcaaatcc-ggtaggactaccccgctgaa--------------
>Lyomyces densiusculus Ryvarden 44818 holotype
acctgcggaaggatcattcaatgagttta--aaccaggacttgat-gctgacttcaat--tcgttgaagtacgtgctcagttctactc----atccac------tcaacacctgtgcactttcaaag--ctgta---gtcctccgttat----gggagcc-gt--acttca-t-----------cacgaag--tactgggactgct--ctttgccc-a-----ttatcacaaacactt--taaagtcatgtagaatgt--ttata-gccta---cgggctt--aagt-taatacaactttcaacaacggatctcttgg-ctctcg--catcgatgaagaacgcagcgaaatgcgataagtaatgtgaattgcagaa-ttcagtgaatcatcgaatctttgaacgcaccttgcactctttggtatt-ccgaagagtatgcctgtttgagtgtc-tctttattctcaatccaacttcac--t-ttgtg----aagct---ggcttggacttggggattgctggct-------tctgaag-tcggcttcccttgaatgcattagttgaatc---gacttgcaacgc-tatgtgtgg--tgtgataa-tatcgtcactgcatag-ttg-tga-tgaa-gtttggcttctaaccgtct-t------cgtgacacta--------ttt-gactataagacctcaaatca-ggtaggacta-cccgctgaacttaagc-atatca
>Lyomyces denudatus Ryvarden 19436 holotype
acctgcggaaggatcattcaatgagtttg--aaccaggacttgat-gctgacttcaaa---ttttgaagtacgtgctcagttctactc---aatccac------tcaacacctgtgcactttcaaag--ctgta---gtcctccgtcat----gggagtc-gt--actttg-t-----------aatgaag--tactgggactgct--ctttgccc-at----ttatcacaaacactt--taaagtcttgtagaatgt--taata-gccta---tgggctt--aagt-taatacaactttcaacaacggatctcttgg-ctctcg--catcgatgaagaacgcagcgaaatgcgataagtaatgtgaattgcagaa-ttcagtgaatcatcgaatctttgaacgcaccttgcactctttggtatt-ccgaagagtatgcctgtttgagtgtc-acgttattctcaatctaacttcac--t-ttgtg----atgtt---ggcttggatttggggactgctggct-------tttgaag-tcggcttcccttgaatgcattagttgaact---gacttgcaacgc-tatgtgtgg--tgtgataa-tatcttcactgcatag-ttg-tga-tgaa-gtctgacttctaatcgtcc-ttt--actgagacaaac--------gtt-gactatgtgacctcaaatca-ggtaggacta-cccgctgaacttaagc-atatca
>Lyomyces fimbriatus Wu911204-4
acctgcggaaggatcattcaatgagtttg--aaccaggacttg-a-gctgacttcaaa---acttgaagtacgtgctcagttctactc---aatccac------tcaacacctgtgcactttcagag--ttgtg---gtcctccgtcat----gggagtc-gt--actttg-t-----------tatgaag--tactgggactgct--ctctgccc-a-----ttatcacaaacactt--taaagtcatgtagaatgt--tgata-gccta---tgggctt--aatg-taatacaactttcaacaacggatctcttgg-ctctcg--catcgatgaagaacgcagcgaaatgcgataagtaatgtgaattgcagaa-ttcagtgaatcatcgaatctttgaacgcaccttgcactctttggtatt-ccgaagagtatgcctgcttgagtgtc-ttattattctcaatccctcttcac--t-ttgtgt--gaggtt--gggcttggatttggggactgctgtct-------tttgaag-tcagcttcccttgaatgcattagttgaatc---gacttgcaacgc-tatgtgtgg--tgtgataa-tatcttcactgcatag-ttg-tga-tgac-gtttggcttctaacagtcc-t------tgtgacatta---------tt-gatcaatagacctcaaatca-ggtaggacta-cccgctgaacttaagc-atatca
>Lyomyces leptocystidiatus LWZ20170814-14 holotype
--------------------atgagtttg--aaccaggacttgaa-gctgacttcaaa---acttgaagtacgtgctcagttctactc---aatccac------tcaacacctgtgcaccttcagag--ttgtg---gtcctccgtcat----gggagtc-gt--actttg-t-----------catgarg--tactgggactgcg--ctctgccc-a-----tyatcacaaacactt--taaagtcatgtagaatgt--tgata-gccta---tgggctt--aatgttaatacaactttcaacaacggatctcttgg-ctctcg--catcgatgaagaacgcagcgaaatgcgataagtaatgtgaattgcagaa-ttcagtgaatcatcgaatctttgaacgcaccttgcactctttggtatt-ccgaagagtatgcctgcttgagtgtc-ttattattctcaatcccacttcac--t-ttgtgt--gaggtt--gggcttggatttggggactgctgtct-------tttgaag-tcggcttcccttgaatgcattagttgaatc---gacttgcaacgc-tatgtgtgg--tgtgataa-tatcttcactgcatag-ttg-tga-tgac-gtttggcttctaacagtcc-t------tgtgacacta---------tt-gatcaatagacctca----------------------------------------
>Lyomyces fumosus CLZhao 8188 holotype
--ctgc-ggaggatcattc-atgagtttg--aaccaggacttgaa-gctgacttcaaa---acttgaagtacgtgctcagttctactc---aatccac------tcaacacctgtgcaccttcagag--ttgtg---gtcctccgtcat----gggagtc-gt--actttg-t-----------catgagg--tactgggactgct--ctctgccc-a-----ttatcataaacactt-gtaaagtcatgtagaatgt--tgatg-gccta---tgggctt--aatc-taatacaactttcaacaacggatctcttgg-ctctcg--catcgatgaagaacgcagcgaaatgcgataagtaatgtgaattgcagaa-ttcagtgaatcatcgaatctttgaacgcaccttgcactctttggtatt-ccgaagagtatgcctgtttgagtgtc-ttattattctcaattcagcttcac--t-ttgtgt--gaggtt---gacttggatttggggactgctgtct-------tttgaag-tcggcttcccttgaatgtattagttgaatc---gacttgcaacac-tatgtgtgg--tgtgatac-tatcttcactgcatag-ttg-tga-tgac-gtttggcttctaactgtct-t------cgtgacactc---------tt-gactattagacctcaaatca-ggtaggacta-cccgctgaacttaagc-atatca
>Lyomyces granulosus EYu 190727-8b
acctgcggaaggatcattcaatgagttta--aactagagcttgaa-gctgacttcaaa--tctttgaagtaygtgctcagttctactc---a--tcct------tcaacacctgtgcactttcaaag--ttgta---gtcctccgtca-----aggagcc-gt--attttg-t-----------aacgaag--tactgggactatg--ctttgccc-a-----ttatcataaacactat-taaagtcttgtagaatgt--t-ata-gccta---agggctt--aagt-taatacaactttcaacaacggatctcttgg-ctctcgacatacgatgaagaacgcagcgaaatgcgataagtaatgtgaattgcagaa-ttcagtgaatcatcgaatctttgaacgcaccttgcactccttggtatt-ccgaggagtatgcctgtttgagtgtt-attttattctcaatctaacttcac--t-ttgtg----aagct---agcttggacttggggattgctggc---------ctagtg-tctgcttcccttgaatgcattagttgaact---gacttgcaacgc-tatgtgtgg--tgtgataa-tatcttcactgcatag-ttg-taa-tgaa-gtctaacttctaatcgtcc-ttt--actgtgacaaac-------------------------------------------------------------------
>Lyomyces granulosus KAS-GEL1662 holotype
acctgcggaaggatcattcaatgagttta--aactagaacttgaa-gctgacttcaaa--attttgaagtatgtgctcagttctactc---a--tcct------tcaacacctgtgcactttcaaag--ttgta---gtcctccgtca-----aggagcc-gt--attttg-t-----------aatgaag--tactgggactatg--ctttgccc-a-----ttatcataaacactat-taaagtcttgtagaatgt--t-ata-gccta---agggctt--aagt-taatacaactttcaacaacggatctcttgg-ctctcg--catcgatgaagaacgcagcgaaatgcgataagtaatgtgaattgcagaa-ttcagtgaatcatcgaatctttgaacgcaccttgcactccttggtatt-ccgaggagtatgcctgtttgagtgtc-ttattattctcaatctaacttcac--t-ttgtg----aagct---agcttggacttggggactgctggc---------ctagtg-tctgcttcccttgaatgcattagttgaact---gacttgcaacgc-tatgtgtgg--tgtgataa-tatcttcactgcatag-ttg-taa-tgaa-gtctaacttctaatcgtcc-ttt--actgtgacaaac---------tt-gactattagacctcaaatca-ggtaggacta-cccgctgaactaaagc-atatg-
>Xylodon quercinus Spirin 12030
acctgcggaaggatcatt-attgagtttt--gaagtgggcttgat-gctggcgtctt----taccgatgcatgtgctcagccccgctctcaaatccac------tcaacacctgtgcactttcaaag--ttgta---gtcctccgtaat----gggagct-gc--aggtct-t-----------tatgatc--tgttgggactgcg--ctttgccc------tttatcacaaactatatgcattgtcttgtagaatgt--tagcc-tcata--gtgggcga--aatt-taatacaactttcaacaacggatctcttgg-ctctcg--catcgatgaagaacgcagcgaaatgcgataagtaatgtgaattgcagaa-ttcagtgaatcatcgaatctttgaacgcaccttgcgctccttggtatt-ccgaggagcatgcctgtttgagtgtc-gtgaaattatcaactccctttctt--tattgaa----aggtg---agcttggacttggggactgctggtt----------cacg-ccggcttcccttgaatgtattagctggaatt-tgattcgcagca--tatatgcgg--tgtgataa-tgtcgtcactgtgtag-ctc-ggg-tt---gtctggcttctaaccgtcc-ttc---acgggacaat---------ttg-atcaatttgacctcaaatca-ggtaggacta-cccgctgaacttaagc-atatca
>Lyomyces incrustatus Viner 2019 203
-----------------ttgatgagatt---actaggactttgta-gctggctta-----ctttgtaggcatgtgctcggttctactc---ataccaa-------ttacacctgtgcactttcaaag--ttgtg---gtcctccgtaat----gggagtt-gt--atcttg-t-----------aatgaga--tactgggactgca--ctttgccc-------atatcataaacttcat-tattgttttgtagaatgc---atta-gcctc---aggctta--atat-taatacaactttcaacaacggatctcttgg-ctctcg--catcgatgaagaacgcagcgaaatgcgataagtaatgtgaattgcagaatttcagtgaatcatcgaatctttgaacgcaccttgcactccttggtatt-ccgaggagtatgcctgtttgagtgtctttttaatcatcaatgctctctttg-cttttgtga--agagtt---gtattggagttggagactgctggtctatg-tttttagat-ctggcttctcttgaatgcattagttgaatt---gacttgcaacgc-tacgtgtgg--tgtgataa-tatcttcactgcatag-ttg-tga-tgaa-gtttggcttctaacagtcc-ttt---gttggacaat---------ttt-gaccattagacctcaaatca-ggtaggacta-cccgctgaacttaagc-atatca
>Lyomyces punctatomarginatus CLZhao 11629 (SWFC) OR844491 holotype
ggactgcggaggatcatttgatga-tttgt-tagtgggacttgat-gctggc--------agtcaaatgcatgtgctcagtctccaattcaaatccac------tctacacctgtgcactttcaaagctctgta---gtcctccgtaat----gggagcc-gt--gacc---------------gtcaggt--tgctggggctgcac-ctttgccc-ata---tcattacaaacattgtatattgtcttgtagaatgtc-taatg-gcctt-cagtggctt--aaca-taatacaactttcaacaacggatctcttgg-ctctcg--catcgatgaagaacgcagcgaaatgcgataagtaatgtgaattgcagaa-ttcagtgaatcatcgaatctttgaacgcaccttgcgctccttggtatt-ccgaggagcatgcctgtttgagtgtc-attaaatcatcaatctctcaatct--t-tgttgat--tgtgt---ggattggacttggggatctgctggt--------gttgaa-ctggcttccctcaaatgcattagctggagca-ttgtgagcagca--aatatgcgg--tgtgataa-tatcttcactgtgtag-ctc-tcattcaa-gtctggcttctaatcgtcc-ttg--agttggacagct--------ttt-gacaacttgacctcaaatca-ggtaggacta-cccgctgaacttaagc-atataa
>Lyomyces vietnamensis TNM F9073 holotype
---------aggatcatttgatgaatttgt-tagtgggacttgat-gctggc--------agtcaaatgcatgtgctcggtctccgattcaaatccac------tctacacctgtgcactttcaaagctctgta---gtcctccgtaat----gggagcc-gt--gatc---------------gaaaggt--cgctggggctgcac-ctttgccc-ata---tcattacaaacattgtatattgtcttgtagaatgtc-taacg-gcctt-caatggctt--aaca-taatacaactttcaacaacggatctcttgg-ctctcg--catcgatgaagaacgcagcgaaatgcgataagtaatgtgaattgcagaa-ttcagtgaatcatcgaatctttgaacgcaccttgcgctccttggtatt-ccgaggagcatgcctgtttgagtgtc-attaaatcatcaatccctcagtct--t-tgttgat--tgtgc---ggattggacttggggacttgctggt--------gttaaa-ctggcttccctcaaatgcattagctggagca-ttgcgagcagca--tatatgcgg--tgtgataa-tatcttcactgtgtag-ctc-tcgttcaa-gtctggcttcaaatcgtcc-ttc--agttggacagct--------ttt-gacaacttgacctcaaatca-ggtaggacta-cccgctgaacttaagc-atatca
>Lyomyces subcylindricus EYu 190727-10a
acctgcggaaggatcattcaatgaatttgttaggtggactttgat-gctggcagtag----caatgctgcatgtgctcggtctccgtt-caaatcctc------tatacacctgtgcactttcaaagctctgta---gtcctccgtaat----gggagcc-gt--gatctt-c-----------attga-t--cgctggggctatac-ctttgccc-aac--ctttacataaactctgtatattgtcttgtagaatgtc-tattg-gcctt-tgttggctt--aatgttaatacaactttcaacaacggatctcttggcctctcg--catcgatgaagaacgcagcgaaatgcgataagtaatgtgaattgcagaa-ttcagtgaatcatcgaatctttgaacgcaccttgcgctccttggtatt-ccgaggagcatgcctgtttgagagtc-attaaatcatcaatcctaacagct--t-tgcggct--ggtcc---ggattggacttggggacttgctgttgc---t-tcgagca-ttggcttcccttaaattcattagctggaggc-ttacttgcagcr--tatatgcgg--tgtgataa-tatcgtcactgtgtag-ttgctcg-tgga-acctggcttctaatcgtct--------tcggacaatm--------ttt-gacaatctgacctcaaatca-ggtaggacta-cccgctgaaytagagccatatga
>Lyomyces subcylindricus EYu 190727-25 holotype
acctgcggaaggatcattcaatgaatttgttaggtggacttcgat-gctggcagtag----caatgctgcatgtgctcggtctccgtt-caaatcctc------tatacacctgtgcaccttcaaagctctgta---gtcctccgtaat----gggagcc-gt--ggtctt-c-----------attga-t--cgctggggctacac-ctttgccc-aac--ctttacacaaactctgtatattgtcttgtagaatgtc-tattg-gcctt-ygttggctt--aatgttaatacaactttcaacaacggatctcttgg-ctctcg--catcgatgaagaacgcagcgaaatgcgataagtaatgtgaattgcagaa-ttcagtgaatcatcgaatctttgaacgcaccttgcgctccttggtatt-ccgaggagcatgcctgtttgagagtc-attaaatcatcaatcccaacagct--t-tgcggct--ggtcc---ggattggacttggggacttgctgttgc---t-tcgagca-ttggcttcccttaaattcattagctggaggc-ttacttgcagcg--tatatgcgg--tgtgataa-tatcgtcactgtgtag-ttgctcg-tgga-acctggcttctaatcgtct--------tcggacaatc--------ttt-gacaatctgacctcaaatca-ggtaggacta-cccgctgaacttaagc-atatca
>Lyomyces albopulverulentus CLZhao 21478 holotype
tactgcggaaggatcatttgatgagtttt--aaacaggacttgat-gctggctt-------tttcaaagcatgtgctcagttctactc---aaaccat-------ttacacctgtgcactttcaaag--ttgta---gtcctccgtaat----gggagtt-gt--gtcttg-t-----------aatgaga--tgctgggactgca--ctttgccc-------ttattataaacttca-ttattgtcttgtagaatgc---atta-gcctc----aggctt--aatt-ttatacaactttcaacaacggatctcttgg-ctctcg--catcgatgaagaacgcagcgaaatgcgataagtaatgtgaattgcagaatttcagtgaatcatcgaatttttgaacgcaccttgcactccttggtatt-ccgaggagtatgcctgtttgagtgtc-tttttatcatcaatacacctttac--ttgtgtaa---agatt---gtattggatttggggattgctggtc-tta---atgagac-ctggcttcccttgaatgcattagttgaatt---gacttgcaatgc-tacgtgtgg--tgtgataa-tatcttcactacatag-ttg-taa-tgaa-gtttggcttctaacagtcc-ttc---attggacaata--------ttt-gaccattagacctcaaatca-ggtaggacta-cccgctgaacttaagc--tataa
>Lyomyces bambusinus CLZhao 4831 holotype
-----tgcggaggacatttgatgagtat----aacaggacttgat-gctgtctttc-----tttgaaggcatgtgctcaattctactc---aatccac-------ttacacctgtg-actttcaaag--ttgta---gtcctccgtaat----gggaact-gt--atcttg-t-----------aatgaga--tgctgggactact--ctttgccc-a-----ttatcacaaactttt-gtatagtcttgtagaatgt--taata-gccta---agggctt-aaact-taatacaactttcaacaacggatctcttgg-ctctcg--catcgatgaagaacgcagcgaaatgcgataagtaatgtgaattgcagaa-ttcagtgaatcatcgaatctttgaacgcaccttgcactccttggtatt-ccgaggagtatgcttgtttgagagta-ttgtaatcatcaatcctcctttgc--ttttgtga---aggtt---ggcttggatttggagattgctggcc-ttc-t---aggtc-ctggcttctcttgatttcattagttgaatg---aacttgcaacgc-tatgtgtag--tgtgataattatcttcactgcatag-ttg-tga-tgaa-gtttggcttctaacagtcc-ttt---gctggacaac---------ttt-gaacattttacctcaaatca-agtaggacta-cccgctgaacttaagc-atatca
>Lyomyces orarius EYu 190724-1 holotype
acctgcggaaggatcatttgatgagtat---aaacaggacttgat-gctggcttc------cttggaagtatgtgctcagttctactc---aatccac------tatacacctgtgcactttcaaag--ttgta---gtcctccgtaat----gggagct-gt--gtcttg-t-----------aacgaga--tgctgggactatg--ctttgccc-a-----ttatcacaaactatt-gtaaagtcttgtagaatgt--taata-gccta---agggctt-aaact-taatacaactttcaacaacggatctcttgg-ctctcg--catcgatgaagaacgcagcgaaatgcgataagtaatgtgaattgcagaa-ttcagtgaatcatcgaatctttgaacgcaccttgcactccttggtatt-ccgaggagtatgcttgtttgagagta-ttgtaatcatcaatcctcctttgc-tttttgcga---aggct---ggcttggacttggagattgctggcc-cct-t-cggtgtc-atggcttctcttgaatgcattagttgaatg---aagttgcaacgc-tatgtgtag--tgtgataattatcttcactgcatag-ttg-taa-tgaa-gtttgacttctaatagtctcttc---aatgagacatm--------ttt-gaacattttacctcaaatca-agtaggacta-cccgctgaacttaagc-atatga
>Lyomyces sp. 3 97SAMHYP Ryvarden 19785 (O)
---------------------------------acaggacttgat-gctggcttc------cttggaagtatgtgctcagttctactc---aatccac------tatacacctgtgcactttcaaag--ttgta---gtcctccgtaat----gggagct-gt--atcttg-t-----------aacgaga--tgctgggactact--ctttgccc-t-----ttatcacaaactatt-gtaaagtcttgtagaatgt--taata-gccta---agggctt-aaact-taatacaactttcaacaacggatctcttgg-ctctcg--catcgatgaagaacgcagcgaaatgcgataagtaatgtgaattgcagaa-ttcagtgaatcatcgaatctttgaacgcaccttgcactccttggtatt-ccgaggagtatgcttgtttgagagta-ttgtaatcatcaatcctcctttgc--ttttgtga---aggct---ggcttggacttggagattgctggcc-cct-t-tggtgtc-atggcttctcttgaatgcattagttgaatg---aagttgcaacgc-tatgtgtag--tgtgataattatcttcactgcatag-ttg-tag-cgaa-gtttggcttctaatagtctcttc---actgagacagc--------ttt-gaacattttacctcaaatca-agtaggacta-cccgctgaacttaagc-atatca
>Lyomyces boquetensis EYu 190727-12 holotype
acctgcggaaggatcatttgatgagttt---aaacaggacttgat-gctggctt-------------tgcaagtgctcagttctactc---aatctac------ttaacacctgtgcattttcaaag--ttgta---gtcctccgtaaa----gggagct-gt--gtcttg-t-----------aatgaga--cactgggactatg--ctttgccc-a-----ttatcacaaacatta-wtactgtcttgtagaatgt--catta-gccta---agggctt--aaca-taatacaactttcaacaacggatctcttgg-ctctcg--catcgatgaagaacgcagcgaaatgcgataagtaatgtgaattgcagaa-ttttgtgaatcatcgaatctttgaacgcaccttgcactccttggtatt-ccgaggagtatgcctgtttgagagta-ctttaatcatcaatccacctttac--ttttgtaa---tggtt---ggcttggacttggagattgctggcc-tag-t-aatgggt-ctggcttctcttgaatgcattagttgaatt---gacttgcaacgc-tatgtgtgg--tgtgataa-tatcttcactgcatag-ttg-taa-tgaa-gtttggcttctaacagtcc-ttc---actggacaata--------ttt-gacaattacacctcaaatca-ggtaggacta-cccgctgaacttaagc-atatg-
>Lyomyces lancangjiangensis CLZhao 25338 (SWFC) OR844490 holotype
-actgcggaggatcattttgatgagtat---aaacgggacttgat-gctggc-----------tatatgcatgtgctcagtctcactc---aatctac------ttaacacctgtgcattatcaaag--ttgta---gtcctccgtaat----gggagtc-gt--gtcttg-t-----------aatgaga--tgctgggactatg--ctttgccc-a-----ttatcacaaacattg-ttacagtcttgtagaatgt--catta-gccta---agggctt--aact-ttatacaactttcaacaacggatctcttgg-ctctcg--catcgatgaagaacgcagcgaaatgcgataagtaatgtgaattgcagaa-ttcagtgaatcatcgaatctttgaacgcaccttgcactcttcggtatt-ccgaggagtatgcctgtttgagagta-ttttaatcatcaatcctcctttac--ttttgtaa---tggat---ggtttggacttggagattgctggtc-ttg-c-tataggt-ctggcttctcttgaatgcattagttgaact---gacttgcaacgc-tatgtgtgg--tgtgataa-tatcttcactacatag-ttg-taa-tgaa-gcttggcttctaacagtcc-ttc---actggacaact--------ttt-gacaattacacctcaaatca-ggtaggacta-cccgctgaacttaagc-atataa
>Lyomyces sambuci KAS-GEL2414
acctgcggaaggatcatttgatgagtat---aaacaggacttgat-gctggc-----------tatatgcatgtgctcggtcctactc---aatctac------ttaacacctgtgcattttcaaag--ttgta---gtcctccgtaat----gggagtc-gt--gtcttg-t-----------aatgaga--cactgggactatg--ctttgccc-a-----ttatcacaaacatta-ttacagtcttgtagaatgt--catta-gccta---agggctt--aact-taatacaactttcaacaacggatctcttgg-ctctcg--catcgatgaagaacgcagcgaaatgcgataagtaatgtgaattgcagaa-ttcagtgaatcatcgaatctttgaacgcaccttgcactcttcggtatt-ccgatgagtatgcctgtttgagagta-ttttaatcatcaatccttctttac--ttttgtaa---tggat---ggtttggacttggggattgctggcc-tag-c-aatgggc-ctggcttctcttgaatgcattagttgaatt---gacttgcaacgc-tacgtgtgg--tgtgataa-tatcttcactgcatag-ttg-taa-tgaa-gtttggcttataacagtcc-ttc---actggacaata--------ttt-gacaattacacctcaaatca-ggtaggacta-cccgctgaacttaagc-atatca
>Lyomyces orientalis KAS-GEL3400
---------aggatcatttgatgagtttg--aaacaggacttgat-gctggctta------ctccaaagcatgtgctcagttctactc---attccac------ttaacacctgtgcattttcaaag--ttgta---gtcctccgtaat----gggagtc-gt--gtcttg-t-----------aatgaga--tgctgggactact--ctttgccc-t-----ttatcacaaacatta-tcattgtcttgtagaatgt--taata-gccta---agggctt--aatt-taatacaactttcaacaacggatctcttgg-ctctcg--catcgatgaagaacgcagcgaaatgcgataagtaatgtgaattgcagaa-ttcagtgaatcatcgaatctttgaacgcaccttgcactccttggtatt-ccgaggagtatgcctgtttgagtgtc-tgacattcatcaatcctcctttac--ttttgtaa---tggtt---ggcttggatttggggattgctggcc-ttt-c-attaggt-ctggcttcccttgaatgcattagttgaatt---gacttgcaacgc-tatgtgtgg--tgtgataa-tatcttcactgcatag-ttg-taa-tgaa-gtttggcttataaccgtct-ttc---attagacaat---------ttt-gaccattagacctcaaatca-ggtaggacta-cccgctgaac-------------
>Lyomyces sambuci KAS-JR7
---tgcggaaggatcatttgatgagttg---aaacaggacttgat-gctggctta------ctccaaagcatgtgctcagttctactc---aatccat------ttcacacctgtgcactttcaaag--ttgta---gtcctccgtaat----gggagtc-gt--atcttg-t-----------aatgaga--tgctgggactgct--ctttgccc-a-----ttatcacaaacatca-ttatagtcttgtagaatgt--catta-gccta---agggctt--aatt-taatacaactttcaacaacggatctcttgg-ctctcg--catcgatgaagaacgcagcgaaatgcgataagtaatgtgaattgcagaa-ttcagtgaatcatcgaatctttgaacgcaccttgcactccttggtatt-ccgaggagtatgcttgtttgagagta-atgtaatcatcaatcctcctttac--ttttgtga----agtt---ggcttggatttggggattgctggcc-ttt-c-attargtcctggcttcccttgaatgcattagttgaatc---aagttacaacgt-tacgtgtgg--tgtgataa-tatcttcactgcatag-ttg-taa-tgaa-gtttggcttctaacagtcc-ttc---actggacaata-------cttt-gaacaatgtacctcaaatca-agtaggacta-cccgctgactta-----------
>Lyomyces cremeus CLZhao 8295 holotype
acctgc-ggaggatcatttaatgagttttg-aaatgagacttgat-gctggcttac-----tttgtaggcatgtgctcagtttcgctc---aatccac------tcaacacttgtgcactttcaaag--ctgta---gtcctccgtaat----gggagct-gc--gtcttg-t-----------aatgaga--cgctgggactctg--ctttgccc-a-----ttatcacaaaccaat-ttgaagtcttgtagaatgt--aacta-gccta---agggctt--aatc-taatacaactttcaacaacggatctcttgg-ctctcg--catcgatgaagaacgcagcgaaatgcgataagtaatgtgaattgcagaa-ttcagtgaatcatcgaatctttgaacgcaccttgcactccttggtatt-ccgaggagtatgcctgtttgagagtc-at-taatcatcaatctagcattgc--ttttgcga----tgtt---ggattggacttggagactgctggtc-taa-c------ga-ttagcttctcttgaatgcattagttgaatc---gagttgcaacgc-tacgtgtgg--tgtgataa-tatcttcactgcatag-ttg-taa-tgaa-gtttggcttctaacggtcc-ttt---gctggacaata--------ctt-gaccatttgacctcaaatca-ggtaggacta-cccgctgaacttaagc-ata---
>Lyomyces fissuratus CLZhao 4291 holotype
--ctgcggaaggatcatttaatgaatttg--aactgggacttgat-gctggtctgcg----ttagtagacatgtgctcagttctgctc---aatccat------tcaacacctgtgcactttcaaag--ttgta---gtcctccgtcat----gggagct-gc--gtcttg-t-----------aatgaga--tgctgggactacg--ctttgccc-a-----ttatcacaaaccaat-atgaagtcatgtagaatgt--tacta-gccta---agggctt--aatc-taatacaactttcaacaacggatctcttgg-ctctcg--catcgatgaagaacgcagcgaaatgcgataagtaatgtgaattgcagaa-ttcagtgaatcatcgaatctttgaacgcaccttgcactccttggtatt-ccgaggagtatgcctgtttgagtgtc-ttgtaatcatcaatctagctttgc--ttttgtga----agtt---ggattggatttggagactgctggtc-tta-c------ga-ctggcttctcttgaatgcattagttggact---gagttacaatgc-tacgtgtag--tgtgataa-tatcttcactgcatag-ttg-taa-tgaa-gactggcttctaacagtcc-ttc---gttggacaata--------ctt-gaccattagacctcaaatca-ggtaggacta-cccgctgaacttaagc-atatca
>Lyomyces microfasciculatus CLZhao 16067
----tgcggaggatcatttaatgagttt---gaacaggacttgat-gctggtctgct----ctggcggacatgtgctcagttctactc---aatccat------tcaacacctgtgcactttcaaag--ttgaa---gtcctccgtcat----gggagct-gc-ggtcttg-t-----------aacgaga-ctgctgggacttcg--ctttgccc-a-----ttatcacaaaccaat-ttgaagtcttgtagaatgt--aacta-gccta---agggctt--aatc-taatacaactttcaacaacggatctcttgg-ctctcg--catcgatgaagaacgcagcgaaatgcgataagtaatgtgaattgcagaa-ttcagtgaatcatcgaatctttgaacgcaccttgcactccttggtatt-ccgaggagtatgcctgtttgagtgtc-ttgtaatcatcaatctaacattgc--ttttgtga----tgct---ggattggatttggagactgctggtc-taa-c------ga-ttggcttctcttgaatgcattagttgaatc---gagttgcaacgc-tacgtgtgg--tgtgataa-tatcttcactgcatag-ttg-taa-tgac-gtttggcttctaacagtcc-ttc---attggacaata--------cttggaccatttgacctcaaatca-ggtaggacta-cccgctgaactt-agc-atatca
>Lyomyces microfasciculatus CLZhao 3634
----ctgcggaggacatttaatgagttt---gaacaggacttgat-gctggtctgct----ctggcggac-tgtgctcagttctactc---aatccat------tcaacacctgtgcactttcaaag--ttgaa---gtcctccgtcat----gggagct-gc-ggtcttg-t-----------aatgaga-ctgctgggacttcg--ctttgccc-a-----ttatcacaaaccaat-ttgaagtcttgtagaatgt--aacta-gccta---agggctt--aatc-taatacaactttcaacaacggatctcttgg-ctctcg--catcgatgaagaacgcagcgaaatgcgataagtaatgtgaattgcagaa-ttcagtgaatcatcgaatctttgaacgcaccttgcactccttggtatt-ccgaggagtatgcctgtttgagtgtc-ttgtaatcatcaatctaacattgc--ttttgtga----tgct---ggattggatttggagactgctggtc-tta-c------ga-ttggcttctcttgaatgcattagttgaatc---gagttgcaacgc-tacgtgtgg--tgtgataa-tatcttcactgcatag-ttg-taa-tgac-gtttggcttctaacagtcc-ttc---attggacaata--------ctt-gaccatttgacctcaaatca-ggtaggacta-cccgctgaacttaagc-atatca
>Lyomyces microfasciculatus CLZhao 4574
--ctgcggaaggatcatttaatgagttt---gaacaggacttgat-gctggtctgct----ctggcggacatgtgctcagttctactc---aatccat------tcaacacctgtgcactttcaaag--ttgaa---gtcctccgtcat----gggagct-gc-ggtcttg-t-----------aatgaga-ctgctgggacttcg--ctttgccc-a-----ttatcacaaaccaat-ttgaagtcttgtagaatgt--aacta-gccta---agggctt--aatc-taatacaactttcaacaacggatctcttgg-ctctcg--catcgatgaagaacgcagcgaaatgcgataagtaatgtgaattgcagaa-ttcagtgaatcatcgaatctttgaacgcaccttgcactccttggtatt-ccgaggagtatgcctgtttgagtgtc-ttgtaatcatcaatctaacattgc--ttttgtga----tgct---ggattggatttggagactgctggtc-tta-c------ga-ttggcttctcttgaatgcattagttgaatc---gagttgcaacgc-tacgtgtgg--tgtgataa-tatcttcactgcatag-ttg-taa-tgac-gtttggcttctaacagtcc-ttc---attggacaata--------ctt-gaccatttgacctcaaatca-ggtaggacta-cccgctgaact------------
>Lyomyces pantropicus EYu 190724-12
acctgcggaaggatcatttaatgagttt---gaacaggacttgat-gctggtctgct----ctggcggacatgtgctcagttctactc---aatccat------tcaacacctgtgcactttcaaag--ttgaa---gtcctccgtcat----gggagct-gc-ggtcttg-t-----------aatgaga-ctgctgggacttcg--ctttgccc-a-----ttatcacaaaccaat-ttgaagtcttgtagaatgt--aacta-gccta---agggctt--aatc-taatacaactttcaacaacggatctcttgg-ctctcg--catcgatgaagaacgcagcgaaatgcgataagtaatgtgaattgcagaa-ttcagtgaatcatcgaatctttgaacgcaccttgcactccttggtatt-ccgaggagtatgcctgtttgagtgtc-ttgtaatcatcaatctaacattgc--ttttgtga----tgct---ggattggatttggagactgctggtc-tta-c------ga-ttggcttctcttgaatgcattagttgaatc---gagttgcaacgc-tacgtgtgg--tgtgataa-tatcttcactgcatag-ttg-taa-tgac-gtttggcttctaacagtcc-ttc---attggacaata--------ctt-gaccatttgacctcaaatca-ggtaggacta-cccgctgaacttaaag-ccatat
>Lyomyces microfasciculatus LWZ20170815-37
--------------------atgagttt---gaacaggacttgat-gctggtctgct----ctggcggacatgtgctcagttctactc---aatccat------tcaacacctgtgcactttcaaag-tttgaa---gtcctccgtcat----gggagct-gc-ggtcttg-t-----------aatgaga-ctgctgggacttcg--ctttgccc-a-----ttatcacaaaccaat-ttgaagtcttgtagaatgt--aacta-gccta---agggctt--aatc-taatacaactttcaacaacggatctcttgg-ctctcg--catcgatgaagaacgcagcgaaatgcgataagtaatgtgaattgcagaa-ttcagtgaatcatcgaatctttgaacgcaccttgcactccttggtatt-ccgaggagtatgcctgtttgagtgtc-ttgtaatcatcaatctaacattgc--ttttgtga----tgct---ggattggatttggagactgctggtc-tta-c------ga-ttggcttctcttgaatgcattagttgaatc---gagttgcaacgc-tgcgtgtgg--tgtgataa-tatcttcactgcatag-ttg-taa-tgac-gtttggcttctaaccgtcc-ttc---attggacaata--------ctt-gaccatttgacctca----------------------------------------
>Lyomyces microfasciculatus He 5710
--cgccgagatcgtcatttaatgagttt---gaacaggacttgat-gctggtctgct----ctggcggacatgtgctcagttctactc---aatccat------tcaacacctgtgcactttcaaag--ttgaa---gtcctccgtcat----gggagct-gc-ggtcttg-t-----------aatgaga-ctgctgggacttcg--ctttgccc-a-----ttatcacaaaccaat-ttgaagtcttgtagaatgt--aacta-gccta---agggctt--aatc-taatacaactttcaacaacggatctcttgg-ctctcg--catcgatgaagaacgcagcgaaatgcgataagtaatgtgaattgcagaa-ttcagtgaatcatcgaatctttgaacgcaccttgcactccttggtatt-ccgaggagtatgcctgtttgagtgtc-ttgtaatcatcaatctaacattgc--ttttgtga----tgct---ggattggatttggagactgctggtc-tta-c------ga-ttggcttctcttgaatgcattagttgaatc---gagttgcaacgc-tacgtgtgg--tgtgataa-tatcttcactgcatag-ttg-taa-tgac-gtttggcttctaacagtcc-ttc---attggacaata--------ctt-gaccatttgacctcaaatca-ggtaggacta-cccgctgaacttaagc-atatca
>Lyomyces pantropicus EYu 190727-23b holotype
acctgcggaaggatcatttaatgagttt---gaacaggacttgat-gctggtctgct----ctggcggacatgtgctcagttctactc---aatccat------tcaacacctgtgcactttcaaag--ttgaa---gtcctccgtcat----gggagct-gc-ggtcttg-t-----------aatgaga-ctgctgggacttcg--ctttgccc-a-----ttatcacaaaccaaa-ttgaagtcttgtagaatgt--aacta-gccta---agggctt--aatc-taatacaactttcaacaacggatctcttgg-ctctcg--catcgatgaagaacgcagcgaaatgcgataagtaatgtgaattgcagaa-ttcagtgaatcatcgaatctttgaacgcaccttgcactccttggtatt-ccgaggagtatgcctgtttgagtgtc-ttgtaatcatcaatctaacattgc--ttttgtga----tgct---ggattggatttggagactgctggtc-tta-c------ga-ttggcttctcttgaatgcattagttgaatc---gagttgcaacgc-tacgtgtgg--tgtgataa-tatcttcactgcatag-ttg-taa-tgac-gtttggcttctaacagtcc-ttc---attggacaata--------ctt-gaccatttgacctcaaatca-ggtaggacta-cccgctgaacttaagc-atatca
>Lyomyces microfasciculatus TNM F24757 holotype
---------agggtcattcaatgaattt---gaacgggacttgat-gctggtctgct----ctggtggacatgcgctcggttcttctc---aatccat------tcaacacctgtgcactttcaaag--ttgga---atcctccgtcat----gggagct-gc-ggtcttg-t-----------aatggga-ctgctgggactttg--ctttgccc-a-----ttatcacaaaccaat-ttgaagtcatgtagaatgt--aacta-gccta---agggctt--aatc-taatacaactttcaacaacggatctcttgg-ctctcg--catcgatgaagaacgcagcgaaatgcgataagtaatgtgaattgcagaa-ttcagtgaatcatcgaatctttgaacgcaccttgcgccccttggtatt-ccgaggagtatgcctgtttgagtgtc-ttgtaatcatcaatctaacattgc--ttttgtga----tgct---ggattggatttggagactgctggtc-tta-c------ga-ttggcttctcttgaatgcattagttgaatc---gagttgcaacgc-tacgtgtgg--tgtgataa-tatcttcactgcatag-ttg-taa-tgac-gtttggcttctaaccgtcc-ttc---agtggacaata--------ctt-gaccatttgacctcaaatca-ggtaggacta-cccgctgaacttaagc-atatca
>Lyomyces gatesiae LWZ20180515-3 holotype
--------------------atgagtt----gaacagaacttgat-gctggtcta------ttcgtaggcatgtgctcagttcttctc---aatcctt------tcaacacctgtgcactttcaaag--ttgta---gtcctccgtcat----gggagtc-gt--atcttg-t-----------aatgaga--tgctgggactatg--ctttgccc-a-----ttatcataaaccaat-ttgaagtctcgtagaatgt--aacta-gccta---tgggctt--aatt-ttatacaactttcaacaacggatctcttgg-ctctcg--catcgatgaagaacgcagcgaaatgcgataagtaatgtgaattgcagaa-ttcagtgaatcatcgaatctttgaacgcaccttgcactccttggtatt-ccgaggagtatgcctgtttgagtgtc-ttgtaatcatcaatcttatattgc--ttttgtga----tgtt---tgattggatttggagactgctggtc-tta-c------ga-ttggcttctcttgaatgcattagttgaatc---gacttgcaacgc-tatgtgtgg--tgtgataa-tatcttcactgcatag-ttg-taa-tgaa-gttctgcttctaacagtcc-ttc---gttggacaata--------ctt-gaccattagacctca----------------------------------------
>Lyomyces mascarensis KAS-GEL4833
acctgcggaaggatcatttaatgaattt---gaacaggacttgat-gctggtcta------cttgtagacatgtgctcggttct-ctc---aatccat------tcaacacctgtgcactttcaaag--ttgtg---gtcctccgtcat----gggagct-gt--gtcttg-t-----------agtgaga--tgctgggactacg--ctttgccc-a-----ttatcacaaaccaat-ttgttgtcatgtagaatgt--aacta-gccta---tgggctt--aatt-ttatacaactttcaacaacggatctcttgg-ctctcg--catcgatgaagaacgcagcgaaatgcgataagtaatgtgaattgcagaa-ttcagtgaatcatcgaatctttgaacgcaccttgcactccttggtatt-ccgaggagtatgcctgtttgagtgtc-ttgtaatcatcaatctaacattgc--ttttgtga----tgca---tgattggatttggagattgctggtc-taa-c------gg-ctggcttctcttgaatgcattagtagaatt---gagttacggcgc-tacgtgtag--tgtgataa-tatcttcactgcatag-ttg-taa-tgaa-gttttgcttctaacagtcc-ttc---attggacaata--------ctt-gaccatttgacctcaaatca-ggtaggatta-cccgctgaacttaagc-atat--
>Lyomyces sceptrifer KAS-Ec661 holotype
acctgcggaaggatcatttaatgagttg---aaccaggacttgat-gctggtctacg----cttgtaggcatgtgctcagttctactc---aatccat------ataacacctgtgcattttcaaag--ttgta---gtcctccgtcat----gggagtc-gc--attttg-t-----------aatgaga--tgctgggactacg--ctttgccc-a-----ttatcacaaaccaat-ttaaagtcttgtagaatgt--aacta-gccta---tgggctt--aatc-taatacaactttcaacaacggatctcttgg-ctctcg--catcgatgaagaacgcagcgaaatgcgataagtaatgtgaattgcagaa-ttcagtgaatcatcgaatctttgaacgcaccttgcactccttggtatt-ccgaggagtatgcctgtttgagtgtc-ttgtaatcatcaattcaatattgc--ttttgtga----tgtt---gacttggatttggggattgctggttgtaa-y------ga-ytggcttctcttgaatacattagcggaaty---gagttacaatgc-tacgtgtag--tgtgataa-tatcttcactgcatag-ttg-taa-tgaa-gttctgcttctaacagtcc-ttt---attggacaata--------ctt-gaccatttgacctcaaatca-ggtaggacta-cccgctgaact------------
>Lyomyces sp. LWZ20180512-6
--------------------atgagttg---aaccaggacttgat-gctggtctaca----cttgtaggcatgtgctcagttctactc---aatccat------ataacacctgtgcactttcaaag--ttgta---gtcctccgtcat----gggagtc-gc--attttg-t-----------aatgaga--tgctgggactatg--ctttgccc-a-----ttatcacaaaccaat-ttaaagtcttgtagaatgt--aacta-gccta---tgggctt--aatc-taatacaactttcaacaacggatctcttgg-ctctcg--catcgatgaagaacgcagcgaaatgcgataagtaatgtgaattgcagaa-ttcagtgaatcatcgaatctttgaacgcaccttgcactccttggtatt-ccgaggagtatgcctgtttgagtgtc-ttgtaatcatcaattcaatattgc--ttttgtga----tgtt---gacttggatttggggactgctggtcttga-c-----aga-ctggcttctcttgaatgcattagtggaatc---gagttacaatgc-tacgtgtag--tgtgataa-tatcttcactgcatag-ttg-taa-tgaa-gttctgcttctaacagtcc-ttc---gttggacaata--------ctt-gaccatttgacctca----------------------------------------
>Lyomyces wuliangshanensis CLZhao 4167 holotype
ggactgcggaggatcatttaatgaattt---gaactgggcttgat-gctggtcta------cttgtagacatgtgctcggtcct-ctc---aatccat------tcaacacctgtgcactttcaaag--ttgta---gtcctccgtcat----gggagtc-gc--gtcttg-t-----------aatgagt--cgctgggactacg--ctttgccc-a-----ttatcacaaaccaat-ttactctgtcgtagaatgt--aacta-gccta---tgggctt--aatc-taatacaactttcaacaacggatctcttgg-ctctcg--catcgatgaagaacgcagcgaaatgcgataagtaatgtgaattgcagaa-ttcagtgaatcatcgaatctttgaacgcaccttgcactccttggtatt-ccgaggagtatgcctgtttgagtgtc-ttgtaatcatcaatctagcatcgc--ttttgtga----tgtt---cgattggatttggagactgctggtcatta-c------ga-ttggcttctcttgaatgcattagtagaatc---gagttacagtgc-tacgtgtag--tgtgataa-tatcttcactgcatag-ctg-taa-tgaa-gttttgcttctaacggtcc-tct---gttggacaata--------ctt-gaccatttgacctcaaatca-ggtaggacta-cccgctgaacttaagc-atatca
>Lyomyces erastii LWZ20160907-5
--------------------atgaattt---gaacaggacttgat-gctggtctcctc---ttcggaggcatgtgctcagttctaatc---attccat------tcaacacctgtgcactttcaaag--ctgta---gtcctccgtcat----gggagcc-gt--gtcttg-t-----------aatgaga--tgctgggattaca--ctttgccc-------ttatcataaacacta-ttaaagtc-tgtagaatgt--taata-gccta---aaggctt--aatc--tatacaactttcaacaacggatctcttgg-ctctcg--catcgatgaagaacgcagcgaaatgcgataagtaatgtgaattgcagaa-ttcagtgaatcatcgaatctttgaacgcaccttgcactccttggtatt-ccgaggagtatgcctgtttgagtgtc-tttaaatcatcaatctagctttgc--ttttgtga----agtt---gaattggatttggggattgctggtg----------aaag-ctagcttcccttgaatgcattagttggacc---gagttgcaacgc-tacgtgtgg--tgtgataa-tatcttcactgcatag-ttg-taa-tgaa-gtttggcttctaaccgtcc-ttc---actggacaatt--------att-gaccattggacctca----------------------------------------
>Lyomyces organensis KAS-Ec180
acctgcggaaggatcattcaatgatttt---gaacaagacttgat-gctggc----------ctcacggcatgtgctcagtcttaatc---aatcca-------ttaacacctgtgcactttcaaag--ttgta---gtcctccgtcat----gggagct-gt--gtcttg-t-----------aatgaga--tgctgggactatg--ctttgcc--------ttatcacaaaccattactattgtcatgtagaatgt--cattg-gccta---agggctt--aatt-taaaacaactttcaacaacggatctcttgg-ctctcg--catcgatgaagaacgcagcgaaatgcgataagtaatgtgaattgcagaa-ttcagtgaatcatcgaatctttgaacgcaccttgcactccttggtatt-ccgaggagtatgcctgtttgagtgtc-attaaatcatcaatycaccattgc--ttttgtaa---tggtt---ggcttggatttggagaytgctggct-c-t---tgttagt-ctggcttctcttaaatgcattagctgaactt-gtattcgtagcgc-tacgtgtgg--tgtgataa-tatcttcactgcatagctcg-aaa-tgaa-gattggcttctaatcgtct-ctt---cggagacaact--------ctt-gaccc--------------------------------------------------
>Lyomyces organensis MSK-F 7247 holotype
acctgcggaaggatcattcaatgatttt---gaacaagacttgat-gctggc----------ctcacggcatgtgctcagtcttaatc---aatcca-------tcaacacctgtgcactttcaaag--ttgta---gtcctccgtcat----gggagcykgy--gtcttg-t-----------aatgaga--tgctgggactatg--ctttgcc--------ttatcacaaaccattactattgtcatgtagaatgt--cattg-gccta---agggctt--aatt-taaaacaactttcaacaacggatctcttgg-ctctcg--catcgatgaagaacgcagcgaaatgcgataagtaatgtgaattgcagaa-ttcagtgaatcatcgaatctttgaacgcaccttgcactccttggtatt-ccgaggagtatgcctgtttgagtgtc-attaaatcatcaatccrcyattgc--ttttgtra---tggtt---ggcttggatttggagactgctggct-ctt---tgttagt-ctggcttctcttaaatgcattagctgaactt-gtattcgtagcgc-tacgtgtgg--tgtgataa-tatcttcactgcatagctcg-aaa-tgaa-gattggcttctaatcgtct-ctt---tggagacaayt--------ctt-gacaatctgacctcaaatca-ggtaggacta-cccgctgaacttaagc-atatca
>Xylodon stratosus LR10025
--------------------------------agtgggacttgat-gctggtgaggcaggaatgctttgcacgtgctcagtctccgtc--aaatccac------tatacacctgtgcactttcaaagctctgta---gccctccgtaat----gggagcc-gc--ggtttc-t-----------aat------cgctggggctacac-ctttgtcccaacccttttacacaaacattgtatgttgtcttgtagaatgtcaaattg-gccat-tgttggctt--aattataatacaactttcaacaacggatctcttgg-ctctcg--catcgatgaagaacgcagcgaaatgcgataagtaatgtgaattgcagaa-ttcagtgaatcatcgaatctttgaacgcaccttgcgctccttggtatt-ccgaggagcatgcctgtttgagtgtc-atgtaatcatcaatcctaatggct--t-tgttg----tcgtt---ggattggacttggggacttgctggtctgccttatggtgg-ttggcttccctcaaatgcattagctggagttcttacttgcagca--tatatgcgg--tgtgataa-tatcttcactgcgtag-ctactcg-taga-gtctggcttctaatggtcc-tgttacatgggacaagc--------t----------------------------------------------------------
>Xylodon stratosus LR9798
acctgcggaaggatcatttgatgaaatttg-aagtgggacttgat-gmtggtgaggcaggaatgctttgcacgtgctcagtctccgtc--aaatccac------tatacacctgtgcactttcaaagctctgta---gccctccgtaat----gggagcc-gc--ggtttc-t-----------aat------tgctggggctacac-ctttgtcccaaccc-tttacacaaacattgtatgttgtcttgtagaatgtcaaattg-gccwt-tgttggctt--aattataatacaactttcaacaacggatctcttgg-ctctcg--catcgatgaagaacgcagcgaaatgcgataagtaatgtgaattgcagaa-ttcagtgaatcatygaatctttgaacgcaccttgcgctccttggtatt-ccgaggagcatgcctgtttgagtgtc-atgtaatcatcaatcctaatggct--t-tgttgt---tygtt---ggattggacttggggacttgctggtctgccttatggtrg-ttggcttcyctcaaatgcattagctggagttcttacttgcagca--tatatgcgg--tgtgataa-tatcttcactgcgtag-ctactcg-taga-gtctggcttctaatggtcc-tgttacatgggacaagc--------ttt-gacaatttgacctcaaatca-ggtaggacta-cccgctgaacttaagc-atatca
>Lyomyces neocrustosus EYu 190728-14 holotype
acctgcggaaggatcatttgatgaatttga-aagtgggacttgat-gctggtggggtgtaatgccctgcattgtgctcagtctctgtc--aaatccac------tctacacctgtgcactttcaaagctctgta---gtcctccgtaat----gggagcc-gt--ggcctg-t-----------attgg---ctgctggggctgcac-ctttgtcccaaa-catttacacaaactctgtatattgttctgtagaatgtc-tattgggccatttgatggctt--aaca-taatacaactttcaacaacggatctcttgg-ctctcg--catcgatgaagaacgcagcgaaatsygataagtaatgtgaattgcagaa-ttcagtgaatcatcgaatctttgaacgcaccttgcgctccttggtatt-ccgaggagcatgcctgtttgagtgtc-attaaattaatcaatccgcaactt----------t-gttgtt---ggcttggacttggggatttgctggc---------aactg-tcagcttccctcaaatgcattagctggagtc-ttgcttgcagcg--tatatgcgg--tgtgataa-tatcttcactgtgtag-ctc-tcg-tcga-gtctggctcataatcgtcc-tta--agttggacaagc-------cttt-gacaatttgacctcaaatca-ggtaggacta-cccgctgaac-------------
>Lyomyces crystallina LWZ 20190810-6b OQ540901 holotype
---------------att-catgaatttg--caagtgggcttgat-gctggtgaaatg---acctttcacatgtgctcagctccgttc--aaatccac------tttacacctgtgcactttcaaagctctgta---gtcctccgtaat----gggagcc-gt--ggtcgt-t-----------tgcgcga-tcactggggctgcac-ctttgccc-a-----ttatcacaaactattataacagttctgtagaatgtc-taatgagcctt--atgggctt-taaca-ctatacaactttcaacaacggatctcttgg-ctctcg--catcgatgaagaacgcagcgaaatgcgataagtaatgtgaattgcagaa-ttcagtgaatcatcgaatctttgaacgcaccttgcgctccttggtatt-ccgaggagcatgcctgtttgagtgtc-attaaatcatcaatctctcttgttgctttgttgca-cgagtc---ggattggacttggggacttgctggcgctt------gacg-ttggcttccctcaaatgcattagctggaat--ttgcttgc-gca--tatatgcgg--tgtgataa-tatcttcactgtgtcg-tgc-tcg-tgaacctttggcttctaatcgtcc-ttc--agttggacaact--------ctt-gacaatctgacctca----------------------------------------
>Lyomyces yunnanensis CLZhao 10041 holotype
ggctgc-ggaggatcatt-catgaatttg--cttgcgggcttgat-gctggtgaaatg---acctttcacatgtgctcagctccgttc--aaatccac------tttacacctgtgcactttcaaagctctgta---gtcctccgtaat----gggagcc-gc-aagtcgt-t-----------cgcgatc-ttgctggggctgcac-ctttgccc-a-----ttattacaaactcttataacagttctgtagaatgtc-taatgagcctt--atgggctt-aaaca-ctatacaactttcaacaacggatctcttgg-ctctcg--catcgatgaagaacgcagcgaaatgcgataagtaatgtgaattgcagaa-ttcagtgaatcatcgaatctttgaacgcaccttgcgctccttggtatt-ccgaggagcatgcctgtttgagtgtc-attaaatcatcaatcccacttgttgcttcattgca-cgagtgtaggcattggacttggggacttgctggcggtt--------tg-ttggcttccctcaaatgcattagctggagt--ttgcttgc-gca--tatatgcgg--tgtgataa-tatcttcactgtgtcg-tgc-tcg-tgaacctttggcttctaaccgtcc-ttc--agttggacaact-------cttt-gacaatctgacctcaaatca-ggtaggacta-cccgctgaacttaagc-atatca
>Lyomyces tasmanicus LWZ 20180515-17 OQ540900 holotype
--------------------atgaatttg--caagtggacttgat-gctggtggaata---acctttcacatgtgctcagttccgtca---aatccac------attacacctgtgcactttcaaagctctgta---gtcctccgtaat----gggagcc-gc--gtttgt-t-----------tacaa---tcgctggggctacac-ctttgcccaa-----atcttataaacacttataactgtcttgtagaatgtc-taatgagcctt--atgggctt--aaca-ctatacaactttcaacaacggatctcttgg-ctctcg--catcgatgaagaacgcagcgaaatgcgataagtaatgtgaattgcagaa-ttcagtgaatcatcgaatctttgaacgcaccttgcgctccttggtatt-ccgaggagcatgcctgtttgagtgtc-attaactcatcaatcccttatgct---ttgttgca-tgagtt---ggattggatttggggacttgttggcggtt-------tcg-ctggcttcccttaaatgcattagctggagt---tgcttgc-gca--tatatgcag--tgtgataa-tatcttcactgtgtcg-tgc-ttg-tgga-cattagcttctaaccgtcc-ttc--agttggacaac---------ttt-gacaatctgacctca----------------------------------------
>Lyomyces niveus CLZhao 6496 holotype
gactgcggagggatcatttcatgaaattt--gcagtgggcttgat-gctggtgaagca------attcgcatgtgctcagctccattc--aaatccac------cttacacctgtgcactttcaaagctctgta---gtcctccgtaat----gggagtc-gc--aaatgcgt-----------caagtgt-ttgctggggctacat-ctttgccc-------ttatcataaactcttgtaaatgtcttgtagaatgtc-aattgagcctt--atgggctt--gaat-ttatacaactttcaacaacggatctcttgg-ctctcg--catcgatgaagaacgcagcgaaatgcgataagtaatgtgaattgcagaa-ttcagtgaatcatcgaatctttgaacgcaccttgcgctccttggtatt-ccgaggagcatgcctgtttgagtgtc-atttaatcatcaatcccttgtgtt---ttgttaca-tgagtt---ggattggacttgaggacttgctggcgttc-------gcg-ttggcttccttgaaatgcattagctggagt--ttgcttgc-gca--tatatgcgg--tgtgataa-tatcttcactgtgtcg-tgc-ttgctata-ccttggcttctaaccgtcc-ttc--agttggacaact--------ctt-gacaatctgacctcaaatcagggtaggactaccccgctgaacttaagc-atatca
>Lyomyces elaeidicola LWZ20180411-20 holotype
--------------------ctgag-tt---gaattggacttgat-gctggcttc------attagaggcatgtgctcggtcctactc---aatccaa-------ttacacctgtgcactttcaaagatttgta---gtcctccgtaat----gggagccagt--gacttg-t-----------aatggga-cacttgggattacagtctttgctc-t-----ttatcacaaactatt--acaagtcttgtagaatgt--aacta-gccta---agggctt--aatgttaatacaactttcaacaacggatctcttgg-ctctcg--catcgatgaagaacgcagcgaaatgcgataagtaatgtgaattgcagaa-ttcagtgaatcatcgaatctttgaacgcaccttgcactccttagtatt-ctgaggagtatgcctgtttgagtgtc-tgttaatcatcaattcatctttac--tttgttgt--gaagtt---gaattggatttggggattgctggct-ctg---taaggag-ttggcttcccttgaattcattagttgaact--gagattacaatgc-taagtgtag--tgtgataa-tatcttcactgcatag-ttg-tagttgaa-gcttggcttctaacagtct-gta---atggacaattc--------ttt-gaccattagacctca----------------------------------------
>Lyomyces allantosporus FR-0249548
acctgcggaaggatcatttaatgagttt---gaacagaacttgat-gctggc---------gttctgcgcatgtgctcagttctactc---aatccac-------ttacacctgtgcactttcaaag--ttgta---gtcctccgtcttcagacggagcc-gt--gtcttcattcac-------ttgaagt--cgctgggacttcaa-ctttgcc--------ttattgcaaactatt-ataaagtcttgtagaatgt--ctata-gccta---cgggctt--aaac-ttatacaactttcaacaacggatctcttgg-ctctcg--catcgatgaagaacgcagcgaaatgcgataagtaatgtgaattgcagaa-ttcagtgaatcatcgaatctttgaacgcaccttgcactccttggtatt-ccgaggagtatgcctgtttgagtgtc-attgtaatctcaatccaacttcgc--tttgctga----agtt---gtcttggaattggagactgctggct---------tcaag-tcggcttctcttaaaagyattagttggatt---gacttgcagcgc-tacgtgtag--tgtgataactatcttcactacaatagctg-tga-tgaa-gtctgacttctaatcgtcc-ttc--agttagacatc---------ttt-gactattagacctc-----------------------------------------
>Lyomyces macrosporus CLZhao 8605 holotype
gactgc-ggaggatcatctaatgaatttgt-aacaaggacttgatcgctggttctct----aacgagagtatgtgctcggttctaatt--caaatcca------cttacacctgtgcaccttcaaag--ttgtg---gccctccctcac----gggagtaagtagtccttg-t-----------aatgaggactactaaggctgcg--ctttgccc-ct----tcatcataaaccaattataatgtctagtagaatgt--gatta-gccta---cgggctt--aatgataatacaactttcaacaacggatctcttgg-ctctcg--catcgatgaagaacgcagcgaaatgcgataagtaatgtgaattgcagaa-ttcagtgaatcatcgaatctttgaacgcaccttgcactctttggtatt-ccgaagagtatgcttgtttgagtgtc-attaaatcatcaaatcagctttgc--ttttgtga----agtt---ggtttggacttggagattgctggtt-ttc-t------aa-tcggcttctcttaaatgcattagttgaactt-gtaattgcaacgc-tacgtgtgg--tgtgataactatcttcactgcatag-ttg-taa-tgagagctcgacttctaatcgtcc-tta---gttggacaata--------ctt-gaacattagacctcaaatca-agtaggacta-cccgctgaacttaagc-atat--
>Lyomyces griseliniae KHL 12971
--------aaggatcatt-aatgaattt---tgaaagggactgat-gctgac-------tcctttggagtatgtgctcggttccactc--aaatccat------attacacctgtgcaccttcgaag-tttgta---gtcctccgtcat----gggagtc-gt-ggtcttg-t-----------aatgaga-tcactgggactatga-ctttgccc-at----actttacaaaccaattataatgttctgtagaaagt--caaag-tctaa---ggactttaaaatgttaatacaactttcaacaacggatctcttgg-ctctcg--catcgatgaagaacgcagcgaaatgcgataagtaatgtgaattgcagaa-ttcagtgaatcatcgaatctttgaacgcaccttgcactccttggtatt-ccgaggagtatgcctgtttgagtgtc-atataatcatcaatctcactacct---ttgttgg----cttt---ggattggttttggggactgttgact-ctc---tcagagt-ctgacttcccttgaatgcattagttggacc--tttgtttcggcgcatatatgcag--tgtgataa-tatcttcactgtgtcagtcc-aga-tgaa-gtctgacttctaatcgtct-tcg-------gacaata------ttatt-gaccaattggcctcaaatca-ggtaggacta-cccgctgaacttaagc-atatca
>Lyomyces napoensis EYu 190720-18 holotype
----------------------gaa---------------------gctgg----------gcttcatgcatgtgctcagtccaacta---caaatcc------tttacacctgtgcatcttcagag--ttgtgtgtatcctccgtcat----gggagcc-gt--gtcctg-a--------atacaaggga--tgctgggatggca--ctctctgc------cttatcataaactatt-ataactgtgattagaatgtg-aaatg-gccta---cgggctg-aaatgttaatacaac-ttcaacaacggatctcttgg-ctcttg--catcgatgaagaacgcagcgaaatgcgataagtwatgtgaattgcagaa-ttcagtgaatcatcgaatctttgaacgcaccttgcactccttggtatt-ccgaggagtatgcctgtttgagtgtc-tattaatcatcaatacaactttgc--tttattgt--gaggtt---gtgttggacttggggattgctggct----------tagg-ttggcttcccttgaatgcagtagttggaca--gagttggcaacgc-tatatgcag--tgtgataa-tatcgtcactgtatag-ttgttga-tgat-gactgacttacaatcgtcc-ctt----tgggacaata-------catt-gactatcasacctsaaatca-ggtaggacta-cccgctgaattaaagc-atatg-
>Lyomyces pruni KAS-GEL2327
--------aaggatcat---acgaagttgt-gaagtgggcttgat-gctggcttctcttgacagggaagcatgtgctcagcttatctc--tcatctattctaaatttacacctgtgcactttcaaag--ttgta---gtcctccgtcat----tggagcc-gc--cgccgt-c-----------aa--ggt--tgctgggattgcaa-ctttgcct-------tcatcacaaaccatgtatattgttttgtagaatgt--ctatg-ccctt---gtggcag--aaat-caatacaactttcaacaacggatctcttgg-ctctcg--catcgatgaagaacgcagcgaaatgcgataagtaatgtgaattgcagaa-ttcagtgaatcatcgaatctttgaacgcaccttgcgcttctggacaccgtccaggagcatgcctgtttgagtgtc-ttgaaatcatcaaccctctttact--ttttgtaa---agggt---ggtttggacttggggatttgctggccttc---acgggtt-ctggcttcccttgaattcattagctggact--ttacttgtggc---tatatgcgg--tgtgataa-tatcttcactgcatgc-tca-agt-gcat-gactagcttctaactgtct-tca---ttgacaattta--------ttt-gaccatcagacctcaaatca-ggtaggacta-cccgctgaac-------------
