# Supplementary material for: ﻿A high species diversity of Lyomyces (Basidiomycota, Hymenochaetales) in Central and South America, revealed after morphological and molecular analysis
Source: MycoKeys. 2024 Oct 3;109:131–69. doi: 10.3897/mycokeys.109.127606 (PMC11467506; doi:10.3897/mycokeys.109.127606)
Supplement: Supplementary material 2 — Alignment for the combined ITS and 28S dataset [file mycokeys-109-131-s002.fas]

>Lyomyces albopulverulentus CLZhao 21478 holotype
tactgcggaaggatcatttgatgagtttt--aaacaggacttgat-gctggctt-------tttcaaagcatgtgctcagttctactc---aaaccat-------ttacacctgtgcactttcaaag--ttgta---gtcctccgtaat----gggagtt-gt--gtcttg-t-----------aatgaga--tgctgggactgca--ctttgccc-------ttattataaacttca-ttattgtcttgtagaatgc---atta-gcctc----aggctt--aatt-ttatacaactttcaacaacggatctcttgg-ctctcg--catcgatgaagaacgcagcgaaatgcgataagtaatgtgaattgcagaatttcagtgaatcatcgaatttttgaacgcaccttgcactccttggtatt-ccgaggagtatgcctgtttgagtgtc-tttttatcatcaatacacctttac--ttgtgtaa---agatt---gtattggatttggggattgctggtc-tta---atgagac-ctggcttcccttgaatgcattagttgaatt---gacttgcaatgc-tacgtgtgg--tgtgataa-tatcttcactacatag-ttg-taa-tgaa-gtttggcttctaacagtcc-ttc---attggacaata--------ttt-gaccattagacctcaaatca-ggtaggacta-cccgctgaacttaagc--tataataac-aggattcccctagtaactgcgagtgaagc-gggatgagctcaaatttaaaatctggta---gct--tgtct-gcccgagttgtaatct-ggagaagcattttccgcgttggaccgtgtacaagtttcttggaacagaacgtcatagagggtgagaatcccgtccatgacacggactaccaatgctttgtgatatgctctcaaagagtcgagttgtttgggaatgcagctcaaaatgggtggtaagttccatctaaagctaaatattggcga-gagaccgatagcgaacaagtaccgtgagggaaagatgaaaagcactttg-aaaagagagttaaacagtacgtgaaattgttgaaagggaaacgcttgaagtcagtcgcgttgttaaggactcagccttgct---attgcttggtgtacttcctta-ttaacgggtcaacatcaattttgactggtggataaaggttgagggaatg-----tt--ttcggatatgt-----ccttcttccgtatacactggctgggattgaggtctgcagcacgccttt-atggccgggg--ttc-gcccacgtaccgtgcttaggatgttggcataatggctttaagcgacccgtct
>Lyomyces allantosporus FR-0249548 holotype
acctgcggaaggatcatttaatgagttt---gaacagaacttgat-gctggc---------gttctgcgcatgtgctcagttctactc---aatccac-------ttacacctgtgcactttcaaag--ttgta---gtcctccgtcttcagacggagcc-gt--gtcttcattcac-------ttgaagt--cgctgggacttcaa-ctttgcc--------ttattgcaaactatt-ataaagtcttgtagaatgt--ctata-gccta---cgggctt--aaac-ttatacaactttcaacaacggatctcttgg-ctctcg--catcgatgaagaacgcagcgaaatgcgataagtaatgtgaattgcagaa-ttcagtgaatcatcgaatctttgaacgcaccttgcactccttggtatt-ccgaggagtatgcctgtttgagtgtc-attgtaatctcaatccaacttcgc--tttgctga----agtt---gtcttggaattggagactgctggct---------tcaag-tcggcttctcttaaaagyattagttggatt---gacttgcagcgc-tacgtgtag--tgtgataactatcttcactacaatagctg-tga-tgaa-gtctgacttctaatcgtcc-ttc--agttagacatc---------ttt-gactattagacctc-----------------------------------------------------------------------------------------------------------------------------------------agaagcattttctgtgctggaccgtgtacaagtctcttggaatcgagcgtcatagagggtgagaatcccgtatatgccacggactaccagtgctatatgatatgctctcaaagagtcgagttgtttgggaatgcagctcaaaatgggtggtaaattccatctaaagctaaatattggcga-gagaccgatagcgaacaagtaccgtgagggaaagatgaaaagaactttg-aaaagagagttaaacagt-tgtgaaattgttgaaagggaaacgcttgaagtcagtcgcgttg-ctgagactcagcctagct--atttgcttggtgtacttcttag-ttaacgggtcaacgtcagttttgactggtggataaaggttgaaggaatgtggcttcacttgtgaagtgttatagccttcttctgtatacactggttgggactgaggactgcagcacgccttc-atggccgggg--ttc-gcccacgtaacgtgcttaggatgttggcataatggctttaagcgacccgtct
>Lyomyces austro-occidentalis CLZhao 9819
gtgctgcggaggatcatt-gatgatttg---cagtgaaacttgat-gctggcgggctg--tattgctcgcatgtgctcagtttccgtc--aaatccac-------ttacacctgtgcactatcaaagctctgta---gtcctccgtaat----gggagcc-gc--a-gttg-t-----------aatga---ctgttgggattacac-ctttgccc-aat---tcataacaaactatgtatattgttttgtagaatgt--aatga-gcctt-tgttggctt--gaaa-taatataactttcaacaacggatctcttgg-ctctcg--catcgatgaagaacgcagcgaaatgcgataagtaatgtgaattgcagaa-ttcagtgaatcatcgaatctttgaacgcaccttgcgctccttggtatt-ccgaggagcatgcctgtttgagtgtc-attgaactatcaattctcgacttc--tgtaatggatgttgat---ggattggacttggggacttgctgcttcta-t-tgctgaa-ctggcttccctcaaatgcattagctggaatcattacaagcagca--tatatgcgg--tgtgataa-tatcttcactgcattg-ctt-gta-tcga-gtctggcttctaatggtccattt--gtttggacagcagcaatgctaat-aacaatttaactccaatcca--ggaagacta-accggtgaacttaaac-atatcataac-aggattcccctagtaactgcgagtgaagc-gggaagagctcaaatttgaaatctggcg---gtt--tcacc-gtccgagttgtaatct-ggagaagcattttccgcgttggaccgtgtacaagtctcttggaatagagtgtcatagagggtgagaatcccgtccatgccacggactaccaatgctttgtgatatgctctcaaagagtcgagttgtttgggaatgcagctcaaaatgggtggtaaattccatctaaagctaaatattggcga-gagaccgatagcgaacaagtaccgtgagggaaagatgaaaagcactttg-gaaagagagttaaacagtacgtgaaattgttgaaagggaaacgcttgaagtcagtcgcgttggccgggactcagccatgct--atttgcttggtgtacttcctggttttacgggtcaacatcaattttggttggtggataaaggccgagggaaggtggcatc--ttcggatgtgttatagcccttggttgcatacactgactgggattgaggtctgcagcacgccttt--tggccgggg--ttc-gcccacgtaacgtgcttaggatgttggcataatggctttaagcgacccgtct
>Lyomyces bambusinus CLZhao 4831 holotype
-----tgcggaggacatttgatgagtat----aacaggacttgat-gctgtctttc-----tttgaaggcatgtgctcaattctactc---aatccac-------ttacacctgtg-actttcaaag--ttgta---gtcctccgtaat----gggaact-gt--atcttg-t-----------aatgaga--tgctgggactact--ctttgccc-a-----ttatcacaaactttt-gtatagtcttgtagaatgt--taata-gccta---agggctt-aaact-taatacaactttcaacaacggatctcttgg-ctctcg--catcgatgaagaacgcagcgaaatgcgataagtaatgtgaattgcagaa-ttcagtgaatcatcgaatctttgaacgcaccttgcactccttggtatt-ccgaggagtatgcttgtttgagagta-ttgtaatcatcaatcctcctttgc--ttttgtga---aggtt---ggcttggatttggagattgctggcc-ttc-t---aggtc-ctggcttctcttgatttcattagttgaatg---aacttgcaacgc-tatgtgtag--tgtgataattatcttcactgcatag-ttg-tga-tgaa-gtttggcttctaacagtcc-ttt---gctggacaac---------ttt-gaacattttacctcaaatca-agtaggacta-cccgctgaacttaagc-atatcacaac-aggattcccctagtaactgcgagtgaagc-gggaagagctcaaatttaaaatctgactaggctt--tgcct-gtccgagttgtaatct-ggagaagcattttctgtgttggaccgtgtacaagtctcttggaatagtacttcatagagggtgaaaatcccgtccatgacacggactaccaatactttgtgatatgctctcgaagagtcgagttgtttgggaatgcagctcaaaatgggtggtaagttccatctaaagctaaatattggcga-gagaccgatagcgaacaagtaccgtgagggaaagatgaaaagcactttg-gaaagagagttaaacagtacgtgaaattgttgaaagggaaacgcttgaagtcagtcgcgttactttggactcagccttgct---attgcttggtgcacttccttt-gtaatgggtcaacatcaattttggttggtggataaaggttgaaggaatgtggcatc--ttcgggtgtgttatagccttcttccgtatacactggctgggattgaggtctgcagcacgccttt-atggccgggg--ttc-gcccacgtatcgtgcttaggatgttggcataatggctttaagcgacccgtct
>Lyomyces boquetensis EYu 190727-12 holotype
acctgcggaaggatcatttgatgagttt---aaacaggacttgat-gctggctt-------------tgcaagtgctcagttctactc---aatctac------ttaacacctgtgcattttcaaag--ttgta---gtcctccgtaaa----gggagct-gt--gtcttg-t-----------aatgaga--cactgggactatg--ctttgccc-a-----ttatcacaaacatta-wtactgtcttgtagaatgt--catta-gccta---agggctt--aaca-taatacaactttcaacaacggatctcttgg-ctctcg--catcgatgaagaacgcagcgaaatgcgataagtaatgtgaattgcagaa-ttttgtgaatcatcgaatctttgaacgcaccttgcactccttggtatt-ccgaggagtatgcctgtttgagagta-ctttaatcatcaatccacctttac--ttttgtaa---tggtt---ggcttggacttggagattgctggcc-tag-t-aatgggt-ctggcttctcttgaatgcattagttgaatt---gacttgcaacgc-tatgtgtgg--tgtgataa-tatcttcactgcatag-ttg-taa-tgaa-gtttggcttctaacagtcc-ttc---actggacaata--------ttt-gacaattacacctcaaatca-ggtaggacta-cccgctgaacttaagc-atatg--------------------------------------------------------------------------gtg-gtccgagttgtaatct-ggagaagcattttctgtgttggaccgtgtacaagtttcttggaatagaacgtcatagagggtgagaatcccgtccatgacacggactaccaatgctctgtgatatgctctcaaagagtcgagttgtttgggaatgcagctcaaaatgggtggtaagttccatctaaagctaaatattggcga-gagaccgatagcgaacaagtaccgtgagggaaagatgaaaagcactttg-aaaagagagttaaacagtacgtgaaattgttgaaagggaaacgcttgaagtcagtcgcgtt-cttggaactcagccctgct---attgctaggtgtactttctaa-tgaacgggtcaacatcaattttggttggtggataaaggttgagggaatgtggcatc--cttggatgtgttatagccttcttccgtatacactggctgggattgaggtctgcagcatgccttt-atggccgggg--ttc-gcccacgtatcatgcttaggatgttggcataatggctttaagcgacccgtct
>Lyomyces crustosus Spirin 12630 (H)
acctgcggaaggatcaatacatgaatttgc-aagtgagacttgat-gctggcagt-----gtaatgctgcatgtgctcggtctccgtc--aaatccac------attacacctgtgcactttcaaagctctgta---gtcctccgtaat----gggagcc-gc--g-attg-t-----------aatga-t--tgctggggctacac-ctttgccc-ata---cacttataaactttgtatattgtcttgtagaatgtc-taatg-gcctt-tgatggctt--aaca-taatacaactttcaacaacggatctcttgg-ctctcg--catcgatgaagaacgcagcgaaatgcgataagtaatgtgaattgcagaa-ttcagtgaatcatcgaatctttgaacgcaccttgcgctccttggtatt-ccgaggagcatgcctgtttgagtgtc-attaaatcatcaattctcgacttc--tgtaatggttgttgtt---gaattggacttggggacttgctggttcta-a-tgctgaa-ccggcttccctcaaatgcattagctgaagtc-ttacaagcagtg--tatatgcgg--tgtgataa-tatcttcactgtattg-ctc-ttg-ttga-attcggcttctaatggtcc-ttc--aattggacaaca-------cttt-gacaatttgacctcaaatca-ggtaggacta-cccgctgaacttaagc-atatcataacaaggattcccctagtaactgcgagtgaagc-gggaaaagctcaaatttaaaatctggcg---gtt--tcacc-gtccgagttgtaatct-ggagaagcattttccgcgttggaccgtgtacaagtctcttggaatagagcgtcatagagggtgagaatcccgtccatgacacggactaccagtgctttgtgatatgctctcaaagagtcgagttgtttgggaatgcagctcaaaatgggtggtaaattccatctaaagctaaatattggcga-gagaccgatagcgaacaagtaccgtgagggaaagatgaaaagcactttg-gaaagagagttaaacagtacgtgaaattgttgaaagggaaacgcttgaagtcagtcgcgttgtccgggactcagccttgct--atttgcttggtgtacttcctgg-ttgacgggtcaacatcaattttggctggtggataaaggccgagagaaggtggcatc--ttcggatgtgttatagctcttggttgtatacgctggctgggattgaggtctgcagcacgccttt-ttggccgggg--ttt-gcccacgtaacgtgcttaggatgttggcataatggctttaagcgacccgtct
>Lyomyces densiusculus Ryvarden 44818 holotype
acctgcggaaggatcattcaatgagttta--aaccaggacttgat-gctgacttcaat--tcgttgaagtacgtgctcagttctactc----atccac------tcaacacctgtgcactttcaaag--ctgta---gtcctccgttat----gggagcc-gt--acttca-t-----------cacgaag--tactgggactgct--ctttgccc-a-----ttatcacaaacactt--taaagtcatgtagaatgt--ttata-gccta---cgggctt--aagt-taatacaactttcaacaacggatctcttgg-ctctcg--catcgatgaagaacgcagcgaaatgcgataagtaatgtgaattgcagaa-ttcagtgaatcatcgaatctttgaacgcaccttgcactctttggtatt-ccgaagagtatgcctgtttgagtgtc-tctttattctcaatccaacttcac--t-ttgtg----aagct---ggcttggacttggggattgctggct-------tctgaag-tcggcttcccttgaatgcattagttgaatc---gacttgcaacgc-tatgtgtgg--tgtgataa-tatcgtcactgcatag-ttg-tga-tgaa-gtttggcttctaaccgtct-t------cgtgacacta--------ttt-gactataagacctcaaatca-ggtaggacta-cccgctgaacttaagc-atatcataacaaggattcccctagtaactgcgagtgaagc-gggatgagctcaaatttaaaatctggta---gtc--ttact-gcccgagttgtaatct-agagaagcattttccgtgttggaccgtgtacaagtctcttggaatagagcgtcatagagggtgagaatcccgtccatgacacggactaccaatgcattgtgatatgctctcaaagagtcgagttgtttgggaatgcagctcaaaatgggtggtatgttccatctaaagctaaatattggcga-gagaccgatagcgaacaagtaccgtgagggaaagatgaaaagcactttg-gaaagagagttaaacagtacgtgaaattgttgaaagggaaacacttgaagtcagtcgcgtcttctggaactcagccttgct---attgcttggtgtactttctag-ttgacgggtcaacatcaattttggttggtggaaaaagattgaaggaatgtggcatc--ttcggatgtgttatagccttttctcgtatacactggctgggattgaggactgcagcacgccttt-atggccaggg--ttc-gcccatgtaacgtgcttaggatgttgacataatggctttaagtgacccgtct
>Lyomyces elaeidicola LWZ20180411-20 holotype
--------------------ctgag-tt---gaattggacttgat-gctggcttc------attagaggcatgtgctcggtcctactc---aatccaa-------ttacacctgtgcactttcaaagatttgta---gtcctccgtaat----gggagccagt--gacttg-t-----------aatggga-cacttgggattacagtctttgctc-t-----ttatcacaaactatt--acaagtcttgtagaatgt--aacta-gccta---agggctt--aatgttaatacaactttcaacaacggatctcttgg-ctctcg--catcgatgaagaacgcagcgaaatgcgataagtaatgtgaattgcagaa-ttcagtgaatcatcgaatctttgaacgcaccttgcactccttagtatt-ctgaggagtatgcctgtttgagtgtc-tgttaatcatcaattcatctttac--tttgttgt--gaagtt---gaattggatttggggattgctggct-ctg---taaggag-ttggcttcccttgaattcattagttgaact--gagattacaatgc-taagtgtag--tgtgataa-tatcttcactgcatag-ttg-tagttgaa-gcttggcttctaacagtct-gta---atggacaattc--------ttt-gaccattagacctca----------------------------------------taacaaggattcccctagtaactgcgagtgaagc-gggaaaagctcaaatttaaaatctggca---gtt--tcact-gtccgagttgtaatct-ggagaagcattttctgtgttggaccgtgtacaagtctcttggaatagagcgtcatagagggtgagaatcccgtccatgacacggactaccaatactttgtgatatgctctcaaagagtcgagttgtttgggaatgcagctcaaaatgggtggtaaattccatctaaagctaaatattggcga-gagaccgatagcgaacaagtaccgtgagggaaagatgaaaagcactttg-gaaagagagttaaacagtacgtgaaattgttgaaagggaaacacttgaagtcagtcgcattgtctttgactcaacctggct--atatgctaggtgtacttcttag-atgatgggtcaacatcaattttggttggtggataaaggttggaggaatgtggcatc--ttatgatgtgtta-agccttcattcgtatacactggctgggattgaggtctgcagcatgccttt-ttggccgggg--ttc-gcccacgtaacatgcttaggatgttggcataatggctttaagtgacccgtct
>Lyomyces erastii LWZ20160907-5
--------------------atgaattt---gaacaggacttgat-gctggtctcctc---ttcggaggcatgtgctcagttctaatc---attccat------tcaacacctgtgcactttcaaag--ctgta---gtcctccgtcat----gggagcc-gt--gtcttg-t-----------aatgaga--tgctgggattaca--ctttgccc-------ttatcataaacacta-ttaaagtc-tgtagaatgt--taata-gccta---aaggctt--aatc--tatacaactttcaacaacggatctcttgg-ctctcg--catcgatgaagaacgcagcgaaatgcgataagtaatgtgaattgcagaa-ttcagtgaatcatcgaatctttgaacgcaccttgcactccttggtatt-ccgaggagtatgcctgtttgagtgtc-tttaaatcatcaatctagctttgc--ttttgtga----agtt---gaattggatttggggattgctggtg----------aaag-ctagcttcccttgaatgcattagttggacc---gagttgcaacgc-tacgtgtgg--tgtgataa-tatcttcactgcatag-ttg-taa-tgaa-gtttggcttctaaccgtcc-ttc---actggacaatt--------att-gaccattggacctca----------------------------------------taacaaggattcccctagtaactgcgagtgaagc-gggatgagctcaaatttaaaatctggca---gtt--tcact-gtccgagttgtaatct-agagaagcattttccgtgttggaccgtgtacaagtctcttggaatagagcgtcatagagggtgagaatcccgtccatggcacggactaccaatactttgtgatatgctctcaaagagtcgagttgtttgggaatgcagctcaaaacgggtggtaagttccatctaaagctaaatattggcga-gagaccgatagcgaacaagtaccgtgagggaaagatgaaaagcactttg-gaaagagagttaaacagtacgtgaaattgttgaaagggaaacacttgaagtcagtcgcgttgtctgagactcagccttgct---tttgcatggtgtacttcttag-ttaacgggtcaacatcaattttggccggtggataaaggttgagggaatgtggcatc--ttcggatgtgttatagcccttctccgtatacactgtctgggattgaggtctgcagcacgccttt-atggccgggg--ttc-gcccacgt-acgtgcttaggatgttggcataatggctttaagtgacccgtct
>Lyomyces fimbriatus Wu911204-4
acctgcggaaggatcattcaatgagtttg--aaccaggacttg-a-gctgacttcaaa---acttgaagtacgtgctcagttctactc---aatccac------tcaacacctgtgcactttcagag--ttgtg---gtcctccgtcat----gggagtc-gt--actttg-t-----------tatgaag--tactgggactgct--ctctgccc-a-----ttatcacaaacactt--taaagtcatgtagaatgt--tgata-gccta---tgggctt--aatg-taatacaactttcaacaacggatctcttgg-ctctcg--catcgatgaagaacgcagcgaaatgcgataagtaatgtgaattgcagaa-ttcagtgaatcatcgaatctttgaacgcaccttgcactctttggtatt-ccgaagagtatgcctgcttgagtgtc-ttattattctcaatccctcttcac--t-ttgtgt--gaggtt--gggcttggatttggggactgctgtct-------tttgaag-tcagcttcccttgaatgcattagttgaatc---gacttgcaacgc-tatgtgtgg--tgtgataa-tatcttcactgcatag-ttg-tga-tgac-gtttggcttctaacagtcc-t------tgtgacatta---------tt-gatcaatagacctcaaatca-ggtaggacta-cccgctgaacttaagc-atatcataacaaggattcccctagtaactgcgagtgaagc-gggatgagctcaaatttaaaatcgggta---gct--ttgct-gcttgagttgtaatct-agagaagcattttctgtgttggaccgtgtacaagtctcttggaatagagcgtcatagagggtgagaatcccgtccatgacacggactaccaatactttgtgatatgctctcaaagagtcgagttgtttgggaatgcagctcaaaatgggtggtatgttccatctaaagctaaatattggcga-gagaccgatagcgaacaagtaccgtgagggaaagatgaaaagcactttg-gaaagagagttaaacagtacgtgaaattgttgaaagggaaacrcttgaagtcagtcgcgtcttctggaactcagccttgct---cttgcttggtgtactttctag-ttgacgggtcaacatcaattttggttggtggataaagattgaaggaatgtggcatc--ttcggatgtgttatagcctttgatcgcatacactgactgggattgaggactgcagcacgccttt-atggccaggg--ttc-gcccatgtaacgtgcttaggatgttgacataatggctttaagtgacccgtct
>Lyomyces fissuratus CLZhao 4291 holotype
--ctgcggaaggatcatttaatgaatttg--aactgggacttgat-gctggtctgcg----ttagtagacatgtgctcagttctgctc---aatccat------tcaacacctgtgcactttcaaag--ttgta---gtcctccgtcat----gggagct-gc--gtcttg-t-----------aatgaga--tgctgggactacg--ctttgccc-a-----ttatcacaaaccaat-atgaagtcatgtagaatgt--tacta-gccta---agggctt--aatc-taatacaactttcaacaacggatctcttgg-ctctcg--catcgatgaagaacgcagcgaaatgcgataagtaatgtgaattgcagaa-ttcagtgaatcatcgaatctttgaacgcaccttgcactccttggtatt-ccgaggagtatgcctgtttgagtgtc-ttgtaatcatcaatctagctttgc--ttttgtga----agtt---ggattggatttggagactgctggtc-tta-c------ga-ctggcttctcttgaatgcattagttggact---gagttacaatgc-tacgtgtag--tgtgataa-tatcttcactgcatag-ttg-taa-tgaa-gactggcttctaacagtcc-ttc---gttggacaata--------ctt-gaccattagacctcaaatca-ggtaggacta-cccgctgaacttaagc-atatcata--caggattcccctagt-actgcgagtgaagc-gggatgagctcaaatttaaaatctggta---gct--ttgct-gcccgagttgtaatct-ggagaagcattttccgcgttggaccgtgtacaagtctcttggaattgagcgtcatagagggtgataatcccgtatatggcacggactaccaatgctttgtgatatgctctcgaagagtcgagttgtttgggaatgcagctcaaaatgggtggtaagttccatctaaagctaaatattggcga-gagaccgatagcgaacaagtaccgtgagggaaagatgaaaagcactttg-aaaagagagttaaccagt-cgggaaattgt--gaaaggaaacccttgaagtcagtcgcg-tgtctgagactcagccttgct---attgcttggtgt-cttctcag-ttaacgggtcaacatcaattttggttggtggataaaggttgaaggaaggtggcatc--ttcggatgtgttatagccttcttccgtatacactggctgggattgaggtctgcagcacgccttt--tggccgggg--ttc-gcccacgttacgtgcttaggatgttggcataatggctttaagcgacccgtct
>Lyomyces fumosus CLZhao 8188 holotype
--ctgc-ggaggatcattc-atgagtttg--aaccaggacttgaa-gctgacttcaaa---acttgaagtacgtgctcagttctactc---aatccac------tcaacacctgtgcaccttcagag--ttgtg---gtcctccgtcat----gggagtc-gt--actttg-t-----------catgagg--tactgggactgct--ctctgccc-a-----ttatcataaacactt-gtaaagtcatgtagaatgt--tgatg-gccta---tgggctt--aatc-taatacaactttcaacaacggatctcttgg-ctctcg--catcgatgaagaacgcagcgaaatgcgataagtaatgtgaattgcagaa-ttcagtgaatcatcgaatctttgaacgcaccttgcactctttggtatt-ccgaagagtatgcctgtttgagtgtc-ttattattctcaattcagcttcac--t-ttgtgt--gaggtt---gacttggatttggggactgctgtct-------tttgaag-tcggcttcccttgaatgtattagttgaatc---gacttgcaacac-tatgtgtgg--tgtgatac-tatcttcactgcatag-ttg-tga-tgac-gtttggcttctaactgtct-t------cgtgacactc---------tt-gactattagacctcaaatca-ggtaggacta-cccgctgaacttaagc-atatcata--caggattcccctagtaactgcgagtgaagc-gggatgagctcaaatttaaaatcgggtg---gct--ttgct-acttgagttgtaatct-agagaagcattttctgtgttggaccgtgtacaagtctcttggaatagagagtcatagagggtgagaatcccgtccatgacacggactaccaatactttgtgatatgctctcaaagagtcgagttgtttgggaatgcagctcaaaatgggtggtatgttccatctaaagctaaatattggcga-gagaccgatagcgaacaagtaccgtgagggaaagatgaaaagcactttg-gaaagagagttaaacagtacgtgaaattgttgaaagggaaacacttgaagtcagtcgcgtcttctggaactcagccttgct---cttgcttggtgtactttctag-ttgacgggtcaacatcaattttggttggtggataaagattgaaggaatgtggcatc--ttcggatgtgttatagcctttgatcgcatacactggctgggattgaggactgcagcacgccttt-atggccaggg--ttc-gcccatgtaacgtgcttaggatgttggcataatggctttaagtgacccgtct
>Lyomyces gatesiae LWZ20180515-3 holotype
--------------------atgagtt----gaacagaacttgat-gctggtcta------ttcgtaggcatgtgctcagttcttctc---aatcctt------tcaacacctgtgcactttcaaag--ttgta---gtcctccgtcat----gggagtc-gt--atcttg-t-----------aatgaga--tgctgggactatg--ctttgccc-a-----ttatcataaaccaat-ttgaagtctcgtagaatgt--aacta-gccta---tgggctt--aatt-ttatacaactttcaacaacggatctcttgg-ctctcg--catcgatgaagaacgcagcgaaatgcgataagtaatgtgaattgcagaa-ttcagtgaatcatcgaatctttgaacgcaccttgcactccttggtatt-ccgaggagtatgcctgtttgagtgtc-ttgtaatcatcaatcttatattgc--ttttgtga----tgtt---tgattggatttggagactgctggtc-tta-c------ga-ttggcttctcttgaatgcattagttgaatc---gacttgcaacgc-tatgtgtgg--tgtgataa-tatcttcactgcatag-ttg-taa-tgaa-gttctgcttctaacagtcc-ttc---gttggacaata--------ctt-gaccattagacctca----------------------------------------taacaaggattcccctagtaactgcgagtgaagc-gggaagagctcaaatttaaaatctggca---gct--ttgct-gtccgagttgtaatct-ggagaagcattttccgcgttggaccgtgtacaagtctcttggaatagagcatcatagagggtgagaatcccgtccatggcacggactaccaatgctttgtgatatgctatcgaagagtcgagttgtttgggaatgcagctcaaaatgggtggtaagttccatctaaagctaaatattggcga-gagaccgatagcgaacaagtaccgtgagggaaagatgaaaagcactttg-gaaagagagttaaacagtacgtgaaattgttgaaagggaaacgcttgaagtcagtcgcgttgtctgagactcagccttgct---attgcctggtgtacttctcag-ttaacgggtcaacatcagttttggttggtggacaaaggtggaaggaatgtggcatc--ttcggatgtgttatagccttctatcgtatacactggctgggattgaggtctgcagcacgccttt-atggccgggg--ttc-gcccacgttacgtgcttaggatgttggcataatggctttaagcgacccgtct
>Lyomyces granulosus EYu 190727-8b
acctgcggaaggatcattcaatgagttta--aactagagcttgaa-gctgacttcaaa--tctttgaagtaygtgctcagttctactc---a--tcct------tcaacacctgtgcactttcaaag--ttgta---gtcctccgtca-----aggagcc-gt--attttg-t-----------aacgaag--tactgggactatg--ctttgccc-a-----ttatcataaacactat-taaagtcttgtagaatgt--t-ata-gccta---agggctt--aagt-taatacaactttcaacaacggatctcttgg-ctctcgacatacgatgaagaacgcagcgaaatgcgataagtaatgtgaattgcagaa-ttcagtgaatcatcgaatctttgaacgcaccttgcactccttggtatt-ccgaggagtatgcctgtttgagtgtt-attttattctcaatctaacttcac--t-ttgtg----aagct---agcttggacttggggattgctggc---------ctagtg-tctgcttcccttgaatgcattagttgaact---gacttgcaacgc-tatgtgtgg--tgtgataa-tatcttcactgcatag-ttg-taa-tgaa-gtctaacttctaatcgtcc-ttt--actgtgacaaac-------------------------------------------------------------------taacaaggattcccctagtaactgcgagtgaagc-gggatgagctcaaatttaaaatctggta--------tttat-gcctgagttgtaatct-ggagaagcattttccgtgttggaccgtgtacaagtctcttggaatagagcgtcatagagggtgagaatcccgtccatgacacggactaccaatgcattgtgatatgctctcaaagagtcgagttgtttgggaatgcagctcaaaatgggtggtatgttccatctaaagctaaatattggcga-gagaccgatagcgaacaagtaccgtgagggaaagatgaaaagcactttg-aaaagagagttaaacagtacgtgaaattgttgaaagggaaacacttgaagtcagtcgcgtttsttgggactcagccttgct--atttgcttggtgtacttcctga-tttacgggtcaacatcaattttggttggtagataaagattggaggaatgtggcatc--ttaggatgtgttatagccttctttcgtatatgctggctgggattgaggactgcagcacgccgtt-taggccaggg--ttc-gcccatgtaacgtgcttaggatgttgacataatggctttaagtgacccgtct
>Lyomyces griseliniae KHL 12971 (GB)
--------aaggatcatt-aatgaattt---tgaaagggactgat-gctgac-------tcctttggagtatgtgctcggttccactc--aaatccat------attacacctgtgcaccttcgaag-tttgta---gtcctccgtcat----gggagtc-gt-ggtcttg-t-----------aatgaga-tcactgggactatga-ctttgccc-at----actttacaaaccaattataatgttctgtagaaagt--caaag-tctaa---ggactttaaaatgttaatacaactttcaacaacggatctcttgg-ctctcg--catcgatgaagaacgcagcgaaatgcgataagtaatgtgaattgcagaa-ttcagtgaatcatcgaatctttgaacgcaccttgcactccttggtatt-ccgaggagtatgcctgtttgagtgtc-atataatcatcaatctcactacct---ttgttgg----cttt---ggattggttttggggactgttgact-ctc---tcagagt-ctgacttcccttgaatgcattagttggacc--tttgtttcggcgcatatatgcag--tgtgataa-tatcttcactgtgtcagtcc-aga-tgaa-gtctgacttctaatcgtct-tcg-------gacaata------ttatt-gaccaattggcctcaaatca-ggtaggacta-cccgctgaacttaagc-atatcataacaaggattcccctagtaactgcgagtgaagc-gggaaaagctcaaatttaaaatctgaca---gtt--tcact-gtccgagttgtaatct-ggagaagcattttccgtgttggaccgtgtacaagtctcttggaatagagcgtcatagagggtgagaatcccgtccatgacacggactaccaatactttgtgatatgctctcgaagagtcgagttgtttgggaatgcagctcaaaatgggtggtaagttccatctaaagctaaatattggcga-gagaccgatagcgaacaagtaccgtgagggaaagatgaaaagcactttg-aaaagagagttaaacagtacgtgaaattgttgaaagggaaacgcttgaagtcagtcgcattgattagaactcagccttgctattactgcttggtgtactttctat-ttgatgggtcaacatcaattttggtcggtggacaaaggttggaggaatgtgatatccttttggatgtgttatagccttcttccgtatacactggctgagattgaggtctgcagcacgccttt-atggccgggg--ttc-gcccacgttacgtgcttaggatgttggcataatggc-ttaagcgacccgtct
>Lyomyces guttulatus LWZ 20200921-29a OQ540899 holotype
-----------------tttatgaatttg--aagtgagatttgat-gctggt--------gctaacgcacatgtgctcagtctctgca---aatccac-------ttacacctgtgcactttcaagc-tctgta---gtcctccgtaat----gggagtc-gt--gatc---------------attagat--tgctgggattacaa-ctttgccc-at----atattacaaactttgtatattgtcttgtagaatgtc-taata-gcctt-caatggctt--aaca-taatacaactttcaacaacggatctcttgg-ctctcg--catcgatgaagaacgcagcgaaatgcgataagtaatgtgaattgcagaa-ttcagtgaatcatcgaatctttgaacgcaccttgcgctccttggtatt-ccgaggagcatgcctgtttgagtgtc-atttaatcatcaattctacaactt----tgttg----ttgtt---taattggaattggggacttgctggctcta---ctcagag-ttggcttccctcaaatgcattagctggagta-atacaagcagcg--tatatgcgg--tgtgataa-tatcttcactgtgttg-ctc-ttg-ttga-gttcagcttctaatcgtcc-ttc--agttggacaata-------cttt-gacaatctgacctca--------------------------------------------------tcccctagtaactgcgagtgaagc-gggatgagctcaaatttaaaatctggcg---gtt--tcacc-gtccgagttgtaatct-gtagaggcattttccgcgttggaccgtgtacaagtctcttggaatagagcgtcattgagggtgagaatcccgtccatggcacggactaccaatgctttgtgatatgctttcaaagagtcgagttgtttgggaatgcagctcaaaatgggtggtaaattccatctaaagctaaatattggcga-gagaccgatagcgaacaagtaccgtgagggaaagatgaaaagcactttg-gaaagagagttaaaaagtacgtgaaattgttgaaagggaaacgcttgaagtcagtcgcgctggtcgggactcagccttgctc-ttttgcttggtgtatttcctgg-ttgacgggtcaacatcaattttggccggtggataagggttgaaggaaggtggcatc--ttcggatgtgttatagccttcagccgcatacactgactgggattgaggtctgcagtacgccttcaatggccgggg--ttc-gcccacgtaacgtacttaggatgttggcataatggctttaagcgacccgtct
>Lyomyces incrustatus Viner 2019 203
-----------------ttgatgagatt---actaggactttgta-gctggctta-----ctttgtaggcatgtgctcggttctactc---ataccaa-------ttacacctgtgcactttcaaag--ttgtg---gtcctccgtaat----gggagtt-gt--atcttg-t-----------aatgaga--tactgggactgca--ctttgccc-------atatcataaacttcat-tattgttttgtagaatgc---atta-gcctc---aggctta--atat-taatacaactttcaacaacggatctcttgg-ctctcg--catcgatgaagaacgcagcgaaatgcgataagtaatgtgaattgcagaatttcagtgaatcatcgaatctttgaacgcaccttgcactccttggtatt-ccgaggagtatgcctgtttgagtgtctttttaatcatcaatgctctctttg-cttttgtga--agagtt---gtattggagttggagactgctggtctatg-tttttagat-ctggcttctcttgaatgcattagttgaatt---gacttgcaacgc-tacgtgtgg--tgtgataa-tatcttcactgcatag-ttg-tga-tgaa-gtttggcttctaacagtcc-ttt---gttggacaat---------ttt-gaccattagacctcaaatca-ggtaggacta-cccgctgaacttaagc-atatcataacaaggattcccctagtaactgcgagtgaagc-gggatgagctcaaatttaaaatctggct--agct--tgtctggtccgagttgtaatct-ggagaagcattttccgcgttggaccgtgtacaagtttcttggaacagaacgtcatagagggtgagaatcccgtccatgacacggactaccaatgctttgtgatatgctctcaaagagtcgagttgtttgggaatgcagctcaaaatgggtggtaagttccatctaaagctaaatattggcga-gagaccgatagcgaacaagtaccgtgagggaaagatgaaaagcactttg-gaaagagagttaaacagtacgtgaaattgttgaaagggaaacgcttgaagtcagtcgcgttgttaaggactcagccttgct---attgcttggtgtacttcctta-ttgacgggtcaacatcaattttggtcggtggacaaaggttgagggaatg-----tc--ttaggatgtgt-----ccttcttccgtatacactggctgggattgaggtctgcagcacgccttt-atggccgggg--ttc-gcccacgtatcgtgcttaggatgttggcataatggctttaagcgacccgtct
>Lyomyces lancangjiangensis CLZhao 25338 (SWFC) OR844490 holotype
-actgcggaggatcattttgatgagtat---aaacgggacttgat-gctggc-----------tatatgcatgtgctcagtctcactc---aatctac------ttaacacctgtgcattatcaaag--ttgta---gtcctccgtaat----gggagtc-gt--gtcttg-t-----------aatgaga--tgctgggactatg--ctttgccc-a-----ttatcacaaacattg-ttacagtcttgtagaatgt--catta-gccta---agggctt--aact-ttatacaactttcaacaacggatctcttgg-ctctcg--catcgatgaagaacgcagcgaaatgcgataagtaatgtgaattgcagaa-ttcagtgaatcatcgaatctttgaacgcaccttgcactcttcggtatt-ccgaggagtatgcctgtttgagagta-ttttaatcatcaatcctcctttac--ttttgtaa---tggat---ggtttggacttggagattgctggtc-ttg-c-tataggt-ctggcttctcttgaatgcattagttgaact---gacttgcaacgc-tatgtgtgg--tgtgataa-tatcttcactacatag-ttg-taa-tgaa-gcttggcttctaacagtcc-ttc---actggacaact--------ttt-gacaattacacctcaaatca-ggtaggacta-cccgctgaacttaagc-atataatagc-aggattcccctagtaactgcgagtgaagc-gggaagagctcaaatttaaaatctggct---gct--ttggtagtccgagttgtaatct-ggagaagcattttctgcgttggaccgtgtacaagtttcttggaatagaacgtcatagagggtgagaatcccgtccatgacacggactaccaatgctttgtgatatgctctcaaagagtcgagttgtttgggaatgcagctcaaaatgggtggtaagttccatctaaagctaaatattggcga-gagaccgatagcgaacaagtaccgtgagggaaagatgaaaagcactttg-aaaagagagttaaacagtacgtgaaattgttgaaagggaaacacttgaagtcagtcgcattctctggaattcagccttgct---attgcttggtgcactttctag-tgaatgggtcaacatcaattttggttggtggataaaggttggaggaatgtggcatc--cttggatgtgttatagccttctaccgtatacactggctgggattgaggtctgcagcatgccttt-atggccgggg--ttc-gcccacgtatcatgcttaggatgttggcataatggctttaagtgacccgtct
>Lyomyces leptocystidiatus LWZ20170814-14 holotype
--------------------atgagtttg--aaccaggacttgaa-gctgacttcaaa---acttgaagtacgtgctcagttctactc---aatccac------tcaacacctgtgcaccttcagag--ttgtg---gtcctccgtcat----gggagtc-gt--actttg-t-----------catgarg--tactgggactgcg--ctctgccc-a-----tyatcacaaacactt--taaagtcatgtagaatgt--tgata-gccta---tgggctt--aatgttaatacaactttcaacaacggatctcttgg-ctctcg--catcgatgaagaacgcagcgaaatgcgataagtaatgtgaattgcagaa-ttcagtgaatcatcgaatctttgaacgcaccttgcactctttggtatt-ccgaagagtatgcctgcttgagtgtc-ttattattctcaatcccacttcac--t-ttgtgt--gaggtt--gggcttggatttggggactgctgtct-------tttgaag-tcggcttcccttgaatgcattagttgaatc---gacttgcaacgc-tatgtgtgg--tgtgataa-tatcttcactgcatag-ttg-tga-tgac-gtttggcttctaacagtcc-t------tgtgacacta---------tt-gatcaatagacctca----------------------------------------taacaaggattcccctagtaactgcgagtgaagc-gggatgagctcaaatttaaaatcgagta---gct--ttgct-gcttgagttgtaatct-agagaagcattttctgtgttggaccgtgtacaagtctcttggaatagagcgtcatagagggtgagaatcccgtccatgacacggactaccaatactttgtgatatgctctcaaagagtcgagttgtttgggaatgcagctcaaaatgggtggtatgttccatctaaagctaaatattggcga-gagaccgatagcgaacaagtaccgtgagggaaagatgaaaagcactttg-gaaagagagttaaacagtacgtgaaattgttgaaagggaaacacttgaagtcagtcgcgtcttctggaactcagccttgct---cttgcttggtgtactttctag-ttgacgggtcaacatcaattttggttggtggataaagattggaggaatgtggcatc--ttcggatgtgttatagcctttgatcgcatacactggctgggattgaggactgcagcacgccttt-aaggccaggg--ttc-gcccatgtaacgtgcttaggatgttggcataatggctttaagtgacccgtct
>Lyomyces mascarensis KAS-GEL4833 holotype
acctgcggaaggatcatttaatgaattt---gaacaggacttgat-gctggtcta------cttgtagacatgtgctcggttct-ctc---aatccat------tcaacacctgtgcactttcaaag--ttgtg---gtcctccgtcat----gggagct-gt--gtcttg-t-----------agtgaga--tgctgggactacg--ctttgccc-a-----ttatcacaaaccaat-ttgttgtcatgtagaatgt--aacta-gccta---tgggctt--aatt-ttatacaactttcaacaacggatctcttgg-ctctcg--catcgatgaagaacgcagcgaaatgcgataagtaatgtgaattgcagaa-ttcagtgaatcatcgaatctttgaacgcaccttgcactccttggtatt-ccgaggagtatgcctgtttgagtgtc-ttgtaatcatcaatctaacattgc--ttttgtga----tgca---tgattggatttggagattgctggtc-taa-c------gg-ctggcttctcttgaatgcattagtagaatt---gagttacggcgc-tacgtgtag--tgtgataa-tatcttcactgcatag-ttg-taa-tgaa-gttttgcttctaacagtcc-ttc---attggacaata--------ctt-gaccatttgacctcaaatca-ggtaggatta-cccgctgaacttaagc-atat--taacaaggattcccctagtaactgcgagtgaagc-gggaagagctcaaatttaaaatctggca---gct--tcgct-gtccgagttgtaatct-ggagaagcattttccgcgttggaccgtgtacaagtctcttggaacagagcgtcatagagggtgagaatcccgtccatggcacggactaccaatgctttgtgatatgctctcgaagagtcgagttgtttgggaatgcagctcaaaatgggtggtaagttccatctaaagctaaatattggcga-gagaccgatagcgaacaagtaccgtgagggaaagatgaaaagcactttg-gaaagagagttaaacagtacgtgaaattgttgaaagggaaacgcttgaagtcagtcgcgttgtctgggactcagccttgct---tttgcttggtgtacttcccag-ttaacgggtcaacatcaattttggtcggtggacaaaggttgaaggaatgtggcatc--cttggatgtgttatagccttcttccgtatacactggctgggattgaggtctgcagcacgccttt-atggccgggg--ttc-gcccacgttacgtgcttaggatgttggcataatggctttaagcgacccgtct
>Lyomyces microfasciculatus LWZ20170815-37
--------------------atgagttt---gaacaggacttgat-gctggtctgct----ctggcggacatgtgctcagttctactc---aatccat------tcaacacctgtgcactttcaaag-tttgaa---gtcctccgtcat----gggagct-gc-ggtcttg-t-----------aatgaga-ctgctgggacttcg--ctttgccc-a-----ttatcacaaaccaat-ttgaagtcttgtagaatgt--aacta-gccta---agggctt--aatc-taatacaactttcaacaacggatctcttgg-ctctcg--catcgatgaagaacgcagcgaaatgcgataagtaatgtgaattgcagaa-ttcagtgaatcatcgaatctttgaacgcaccttgcactccttggtatt-ccgaggagtatgcctgtttgagtgtc-ttgtaatcatcaatctaacattgc--ttttgtga----tgct---ggattggatttggagactgctggtc-tta-c------ga-ttggcttctcttgaatgcattagttgaatc---gagttgcaacgc-tgcgtgtgg--tgtgataa-tatcttcactgcatag-ttg-taa-tgac-gtttggcttctaaccgtcc-ttc---attggacaata--------ctt-gaccatttgacctca----------------------------------------------------------taactgcgagtgaagc-gggaagagctcaaatttaaaatctggca---gct--tcgct-gtccgagttgtaatct-ggagaagcattttccgcgttggaccgtgtacaagtctcttggaacagagcgtcatagagggtgagaatcccgtccatggcacggactaccaatgctttgtgatatgctctcgaagagtcgagttgtttgggaatgcagctcaaaatgggtggtaagttccatctaaagctaaatattggcga-gagaccgatagcgaacaagtaccgtgagggaaagatgaaaagcactttg-gaaagagagttaaacagtacgtgaaattgttgaaagggaaacgcttgaagtcagtcgcgttgtctgagactcagccttgct-----tgcttggtgtacttctcag-ttaacgggtcaacatcaattttggttggtggacaaaggtcgaaggaatgtggcatc--ttcggatgtgttatagccttcttccgtatacactggctgggattgaggtctgcagcacgccttt-atggccgggg--ttc-gcccacgttacgtgcttaggatgttggcataatggctttaagcgacccgtct
>Lyomyces napoensis EYu 190720-18 holotype
----------------------gaa---------------------gctgg----------gcttcatgcatgtgctcagtccaacta---caaatcc------tttacacctgtgcatcttcagag--ttgtgtgtatcctccgtcat----gggagcc-gt--gtcctg-a--------atacaaggga--tgctgggatggca--ctctctgc------cttatcataaactatt-ataactgtgattagaatgtg-aaatg-gccta---cgggctg-aaatgttaatacaac-ttcaacaacggatctcttgg-ctcttg--catcgatgaagaacgcagcgaaatgcgataagtwatgtgaattgcagaa-ttcagtgaatcatcgaatctttgaacgcaccttgcactccttggtatt-ccgaggagtatgcctgtttgagtgtc-tattaatcatcaatacaactttgc--tttattgt--gaggtt---gtgttggacttggggattgctggct----------tagg-ttggcttcccttgaatgcagtagttggaca--gagttggcaacgc-tatatgcag--tgtgataa-tatcgtcactgtatag-ttgttga-tgat-gactgacttacaatcgtcc-ctt----tgggacaata-------catt-gactatcasacctsaaatca-ggtaggacta-cccgctgaattaaagc-atatg-------------ccctagtaactgcgagtgaagc-gggatgagctcaaatttaaaatctggca---gcttatagtt-gtmmgagttgtaatct-gtagaggcattttctgtgttggaccgtgcacaagtaccttggaataggtcgtcatagagggtgagaatcccgtccatggcacggactaccaatgctctgtgatatgccttcgaagagtcgagttgtttgggaatgcagctcaaaatgggtggtaagttccatctaaagctaaatattggcaa-gagaccgatagcgaacaagtaccgtgagggaaagatgaaaagaactttg-aaaagagagttaaacagtacgtgaaattgttgaaagggaaacacttgaagtcagtcgcgttgtttgggactcagccttgct---attgcttggtgtacttcctga-tcaatgggtcaacatcaattttggttgatggataaaggtgaggggaatgtggcatc--ttcggatgtgttatagccctttgctgtatacattgactgggattgaggactgcagcacgccttt-ttggccgggg--ttc-gcccacgtaacgtgcttaggatgttggcataatggctttaagtgacccgtct
>Lyomyces neocrustosus EYu 190728-14 holotype
acctgcggaaggatcatttgatgaatttga-aagtgggacttgat-gctggtggggtgtaatgccctgcattgtgctcagtctctgtc--aaatccac------tctacacctgtgcactttcaaagctctgta---gtcctccgtaat----gggagcc-gt--ggcctg-t-----------attgg---ctgctggggctgcac-ctttgtcccaaa-catttacacaaactctgtatattgttctgtagaatgtc-tattgggccatttgatggctt--aaca-taatacaactttcaacaacggatctcttgg-ctctcg--catcgatgaagaacgcagcgaaatsygataagtaatgtgaattgcagaa-ttcagtgaatcatcgaatctttgaacgcaccttgcgctccttggtatt-ccgaggagcatgcctgtttgagtgtc-attaaattaatcaatccgcaactt----------t-gttgtt---ggcttggacttggggatttgctggc---------aactg-tcagcttccctcaaatgcattagctggagtc-ttgcttgcagcg--tatatgcgg--tgtgataa-tatcttcactgtgtag-ctc-tcg-tcga-gtctggctcataatcgtcc-tta--agttggacaagc-------cttt-gacaatttgacctcaaatca-ggtaggacta-cccgctgaac-----------------------tcccctagtaactgcgagtgaagc-gggaagagctcaaatttaaaatctggcg---gtt--tcacc-gtccgagttgtaatct-ggagaagcattttccgtgctggaccgtgtacaagtctcttggaatagagcgtcatagagggtgagaatcccgtccatgacacggactaccagtgctatgtgatatgctctcaaagagtcgagttgtttgggaatgcagctcaaaatgggtggtaaattccatctaaagctaaatattggcga-gagaccgatagcgaacaagtaccgtgagggaaagatgaaaagcactttg-gaaagagagttaaacagtacgtgaaattgttgaaagggaaacgcttgaagtcagtcgcgttgtccgggactcagccttgctc-ttttgcttggtgtacttcctgg-ttgacgggtcaacatcaattttggttggtggataaaggcagagagaaggtggcatc--ttcgggtgtgttatagctttctgttgcatacactgactgggattgaggtctgcagcacgccttcaatggccgggg--ttc-gcccacgtaacgtgcttaggatgttggcataatggctttaagcgacccgtct
>Lyomyces niveus CLZhao 6496 holotype
gactgcggagggatcatttcatgaaattt--gcagtgggcttgat-gctggtgaagca------attcgcatgtgctcagctccattc--aaatccac------cttacacctgtgcactttcaaagctctgta---gtcctccgtaat----gggagtc-gc--aaatgcgt-----------caagtgt-ttgctggggctacat-ctttgccc-------ttatcataaactcttgtaaatgtcttgtagaatgtc-aattgagcctt--atgggctt--gaat-ttatacaactttcaacaacggatctcttgg-ctctcg--catcgatgaagaacgcagcgaaatgcgataagtaatgtgaattgcagaa-ttcagtgaatcatcgaatctttgaacgcaccttgcgctccttggtatt-ccgaggagcatgcctgtttgagtgtc-atttaatcatcaatcccttgtgtt---ttgttaca-tgagtt---ggattggacttgaggacttgctggcgttc-------gcg-ttggcttccttgaaatgcattagctggagt--ttgcttgc-gca--tatatgcgg--tgtgataa-tatcttcactgtgtcg-tgc-ttgctata-ccttggcttctaaccgtcc-ttc--agttggacaact--------ctt-gacaatctgacctcaaatcagggtaggactaccccgctgaacttaagc-atatcactcctgggattcccctatccactgctagtgaact-ggcaacagctcaaatttaaaatctggcg---gtt--tcacc-gtccgatgtgtaatct-ggagaagcattttccgtgctggaccgtgtacaattctcttggaatagagcgtcatacaccgtgagaatcccggacatgactgggactacccctgctttgtgatatgctctcaaccatttgagttgtttgggaatgcagctcaaaatgggtggtaaattccatctaaagctaaatattgtcga-gagaccgatatcgaacaagtaccgtgagggaaagatgaaaagcactttg-gaaagagagttaaacagtacgggaaattgttgaaagggaaacgcttgaagtcagtcgcgttgtctgggactcagccttgctc-ttttgcttggtgtatttcctag-ttaacgggtcaacatcagtttgggt--gatggaaaaggctgagggaatg-ggcatc--ttcggatgtgttatagcccttggttgcatacattgactgggactgaggtctgcagcacgccttt-ttggccgggg--ttc-gcccacgtaacgtgcttaggatgttggcataatggctttaagcgacccgtct
>Lyomyces orarius EYu 190724-1 holotype
acctgcggaaggatcatttgatgagtat---aaacaggacttgat-gctggcttc------cttggaagtatgtgctcagttctactc---aatccac------tatacacctgtgcactttcaaag--ttgta---gtcctccgtaat----gggagct-gt--gtcttg-t-----------aacgaga--tgctgggactatg--ctttgccc-a-----ttatcacaaactatt-gtaaagtcttgtagaatgt--taata-gccta---agggctt-aaact-taatacaactttcaacaacggatctcttgg-ctctcg--catcgatgaagaacgcagcgaaatgcgataagtaatgtgaattgcagaa-ttcagtgaatcatcgaatctttgaacgcaccttgcactccttggtatt-ccgaggagtatgcttgtttgagagta-ttgtaatcatcaatcctcctttgc-tttttgcga---aggct---ggcttggacttggagattgctggcc-cct-t-cggtgtc-atggcttctcttgaatgcattagttgaatg---aagttgcaacgc-tatgtgtag--tgtgataattatcttcactgcatag-ttg-taa-tgaa-gtttgacttctaatagtctcttc---aatgagacatm--------ttt-gaacattttacctcaaatca-agtaggacta-cccgctgaacttaagc-atatga----aaggattcccctagtaactgcgagtgaagc-gggaagagctcaaatttgtaatctgact-ggctt--tgcct-gtccgagttgtaatct-ggagaagcattttctgtattggaccgtgtacaagttacttggaatagtacttcatagagggtgataatcccgtccatgacacggactaccaatgctttgtgatatgctctcgaagagtcgagttgtttgggaatgcagctcaaaatgggtggtaagttccatctaaagctaaatattggcga-gagaccgatagcgaacaagtaccgtgagggaaagatgaaaagcactttg-gaaagagagttaaacagtacgtgaaattgttgaaagggaaacgcttgaagtcagtcgcgttactttggactcagccttgct---actgcttggtgtacttccttt-gtaatgggtcaacatcaattttggttggtggataaaggttgaaggaatgtggcatc--cttgggtgtgttatagccttcttccgtatacactgactgggattgaggtctgcagcacgcctta-atggccgggg--ttc-gcccacgtatcgtgcttaggatgttggcataatggctttaagcgacccgtct
>Lyomyces organensis KAS-Ec180
acctgcggaaggatcattcaatgatttt---gaacaagacttgat-gctggc----------ctcacggcatgtgctcagtcttaatc---aatcca-------ttaacacctgtgcactttcaaag--ttgta---gtcctccgtcat----gggagct-gt--gtcttg-t-----------aatgaga--tgctgggactatg--ctttgcc--------ttatcacaaaccattactattgtcatgtagaatgt--cattg-gccta---agggctt--aatt-taaaacaactttcaacaacggatctcttgg-ctctcg--catcgatgaagaacgcagcgaaatgcgataagtaatgtgaattgcagaa-ttcagtgaatcatcgaatctttgaacgcaccttgcactccttggtatt-ccgaggagtatgcctgtttgagtgtc-attaaatcatcaatycaccattgc--ttttgtaa---tggtt---ggcttggatttggagaytgctggct-c-t---tgttagt-ctggcttctcttaaatgcattagctgaactt-gtattcgtagcgc-tacgtgtgg--tgtgataa-tatcttcactgcatagctcg-aaa-tgaa-gattggcttctaatcgtct-ctt---cggagacaact--------ctt-gaccc--------------------------------------------------taacaaggattcccctagtaactgcgagtgaagc-gggaaaagctcaaatttaaaatctggca---gct--ttgct-gtccgagttgtaatct-ggagaagcattttccgtgctggaccgtgtacaagtctcttggaatagagcgtcatagagggtgagaatcccgtccatgacacggactaccrgtgctttgtgatatgctctcaaagagtcgagttgtttgggaatgcagctcaaaatgggtggtaagttccatctaaagctaaatattggcga-gagaccgatagcgaacaagtaccgtgagggaaagatgaaaagcactttg-gaaagagagttaaacagtacgtgaaattgttgaaagggaaacgcttgaagtcagtcgcgttgtctgggactcagccttgct---attgcttggtgtacttcctag-ttaacgggtcaacatcagttttggttggtggacaaaggttgagggaatgtggcatc--ttcggatgtgttatagccctcttctgtatacactggctgggattgaggtctgcagcacgccttt-atggccgggg--ttc-gcccacgtatcgtgcttaggatgttggcataatggctttaagcgacccgtct
>Lyomyces organensis MSK-F 7247 holotype
acctgcggaaggatcattcaatgatttt---gaacaagacttgat-gctggc----------ctcacggcatgtgctcagtcttaatc---aatcca-------tcaacacctgtgcactttcaaag--ttgta---gtcctccgtcat----gggagcykgy--gtcttg-t-----------aatgaga--tgctgggactatg--ctttgcc--------ttatcacaaaccattactattgtcatgtagaatgt--cattg-gccta---agggctt--aatt-taaaacaactttcaacaacggatctcttgg-ctctcg--catcgatgaagaacgcagcgaaatgcgataagtaatgtgaattgcagaa-ttcagtgaatcatcgaatctttgaacgcaccttgcactccttggtatt-ccgaggagtatgcctgtttgagtgtc-attaaatcatcaatccrcyattgc--ttttgtra---tggtt---ggcttggatttggagactgctggct-ctt---tgttagt-ctggcttctcttaaatgcattagctgaactt-gtattcgtagcgc-tacgtgtgg--tgtgataa-tatcttcactgcatagctcg-aaa-tgaa-gattggcttctaatcgtct-ctt---tggagacaayt--------ctt-gacaatctgacctcaaatca-ggtaggacta-cccgctgaacttaagc-atatca------------------taactgcgagtgaagcagggaaaagctcaaatttaaaatctggca---gct--ttgct-gtccgagttgtaatct-ggagaagcattttccgtgctggaccgtgtacaagtctcttggaatagagcgtcatagagggtgagaatcccgtccatgacacggactaccagtgctttgtgatatgctctcaaagagtcgagttgtttgggaatgcagctcaaaatgggtggtaagttccatctaaagctaaatattggcgaggagaccgatagcgaacaagtaccgtgagggaaagatgaaaagcactttgagaaagagagttaaacagtacgtgaaattgttgaaagggaaacgcttgaagtcagtcgcgttgtctgggactcagccttgct---attgcttggtgtacttcctag-ttaacgggtcaacatcagttttggttggtggacaaaggttgggggaatgtggcatc--ttcggatgtgttataaccctcttctgtatacactggctgggattgaggtctgcagcacgccttt-atggccgggg--ttc-gccca-----------------------------------------------
>Lyomyces orientalis KAS-GEL3400
---------aggatcatttgatgagtttg--aaacaggacttgat-gctggctta------ctccaaagcatgtgctcagttctactc---attccac------ttaacacctgtgcattttcaaag--ttgta---gtcctccgtaat----gggagtc-gt--gtcttg-t-----------aatgaga--tgctgggactact--ctttgccc-t-----ttatcacaaacatta-tcattgtcttgtagaatgt--taata-gccta---agggctt--aatt-taatacaactttcaacaacggatctcttgg-ctctcg--catcgatgaagaacgcagcgaaatgcgataagtaatgtgaattgcagaa-ttcagtgaatcatcgaatctttgaacgcaccttgcactccttggtatt-ccgaggagtatgcctgtttgagtgtc-tgacattcatcaatcctcctttac--ttttgtaa---tggtt---ggcttggatttggggattgctggcc-ttt-c-attaggt-ctggcttcccttgaatgcattagttgaatt---gacttgcaacgc-tatgtgtgg--tgtgataa-tatcttcactgcatag-ttg-taa-tgaa-gtttggcttataaccgtct-ttc---attagacaat---------ttt-gaccattagacctcaaatca-ggtaggacta-cccgctgaac-------------taacaaggattcccctagtaactgcgagtgaagc-gggaagagctcaaatttaaaatctggta---gct--tcgtt-acccgagttgtaatct-ggagaagcattttccgcgttggaccgtgtacaagtttcttggaacagaatatcatagagggtgagaatcccgtccatgacacggactaccaatgctttgtgatatgctctcgaagagtcgagttgtttgggaatgcagctcaaaatgggtggtaagttccatctaaagctaaatattggcga-gagaccgatagcgaacaagtaccgtgagggaaagatgaaaagcactttg-gaaagagagttaaacagtacgtgaaattgttgaaagggaaacgcttgaagtcagtcgcgttgatgaagactcagccttgct---attgcgtggtgtacttctttg-ttaacgggtcaacatcaattttggttggtggataaaggttggaggaatgtggcatc--cttggatgtgttatagccttcttccgtatacactggctgggattgaggtctgcagcacgccttt-ttggccgggg--ttc-gcccacgtatcgtgcttaggatgttggcataatggctttaagcgacccgtct
>Lyomyces pantropicus EYu 190724-12
acctgcggaaggatcatttaatgagttt---gaacaggacttgat-gctggtctgct----ctggcggacatgtgctcagttctactc---aatccat------tcaacacctgtgcactttcaaag--ttgaa---gtcctccgtcat----gggagct-gc-ggtcttg-t-----------aatgaga-ctgctgggacttcg--ctttgccc-a-----ttatcacaaaccaat-ttgaagtcttgtagaatgt--aacta-gccta---agggctt--aatc-taatacaactttcaacaacggatctcttgg-ctctcg--catcgatgaagaacgcagcgaaatgcgataagtaatgtgaattgcagaa-ttcagtgaatcatcgaatctttgaacgcaccttgcactccttggtatt-ccgaggagtatgcctgtttgagtgtc-ttgtaatcatcaatctaacattgc--ttttgtga----tgct---ggattggatttggagactgctggtc-tta-c------ga-ttggcttctcttgaatgcattagttgaatc---gagttgcaacgc-tacgtgtgg--tgtgataa-tatcttcactgcatag-ttg-taa-tgac-gtttggcttctaacagtcc-ttc---attggacaata--------ctt-gaccatttgacctcaaatca-ggtaggacta-cccgctgaacttaaag-ccatattaacaaggattcccctagtaactgcgagtgaagc-gggaagagctcaaatttaaaatctggca---gct--tcgct-gtccgagttgtaatct-ggagaagcattttccgcgttggaccgtgtacaagtctcttggaacagagcgtcatagagggtgagaatcccgtccatggcacggactaccaatgctttgtgatatgctctcgaagagtcgagttgtttgggaatgcagctcaaaatgggtggtaagttccatctaaagctaaatattggcga-gagaccgatagcgaacaagtaccgtgagggaaagatgaaaagcactttg-gaaagagagttaaacagtacgtgaaattgttgaaagggaaacgcttgaagtcagtcgcgttgtctgagactcagccttgct-----tgcttggtgtacttctcag-ttaacgggtcaacatcaattttggttggtggacaaaggtcgaaggaatgtggcatc--ttcggatgtgttatagccttcttccgtatacactggctgggattgaggtctgcagcacgccttt-atggccgggg--ttc-gcccacgttacgtgcttaggatgttggcataatggctttaagcgacccgtct
>Lyomyces pantropicus EYu 190727-23b holotype
acctgcggaaggatcatttaatgagttt---gaacaggacttgat-gctggtctgct----ctggcggacatgtgctcagttctactc---aatccat------tcaacacctgtgcactttcaaag--ttgaa---gtcctccgtcat----gggagct-gc-ggtcttg-t-----------aatgaga-ctgctgggacttcg--ctttgccc-a-----ttatcacaaaccaaa-ttgaagtcttgtagaatgt--aacta-gccta---agggctt--aatc-taatacaactttcaacaacggatctcttgg-ctctcg--catcgatgaagaacgcagcgaaatgcgataagtaatgtgaattgcagaa-ttcagtgaatcatcgaatctttgaacgcaccttgcactccttggtatt-ccgaggagtatgcctgtttgagtgtc-ttgtaatcatcaatctaacattgc--ttttgtga----tgct---ggattggatttggagactgctggtc-tta-c------ga-ttggcttctcttgaatgcattagttgaatc---gagttgcaacgc-tacgtgtgg--tgtgataa-tatcttcactgcatag-ttg-taa-tgac-gtttggcttctaacagtcc-ttc---attggacaata--------ctt-gaccatttgacctcaaatca-ggtaggacta-cccgctgaacttaagc-atatcataacaaggattcccctagtaactgcgagtgaagc-gggaagagctcaaatttaaaatctggca---gct--tcgct-gtccgagttgtaatct-ggagaagcattttccgcgttggaccgtgtacaagtctcttggaacagagcgtcatagagggtgagaatcccgtccatggcacggactaccaatgctttgtgatatgctctcgaagagtcgagttgtttgggaatgcagctcaaaatgggtggtaagttccatctaaagctaaatattggcga-gagaccgatagcgaacaagtaccgtgagggaaagatgaaaagcactttg-gaaagagagttaaacagtacgtgaaattgttgaaagggaaacgcttgaagtcagtcgcgttgtctgagactcagccttgct-----tgcttggtgtacttctcag-ttaacgggtcaacatcaattttggttggtggacaaaggtcgaaggaatgtggcatc--ttcggatgtgttatagccttcttccgtatacactggctgggattgaggtctgcagcacgccttt-atggccgggg--ttc-gcccacgttacgtgcttaggatgttggcataatggctttaagcgacccgtct
>Lyomyces parvus EYu 190718-23 holotype
acctgcggaaggatcatttaatgaatttg--aagtgagacttgat-gctggt----------ggtaacacatgtgctcagtctctgca---aatccac-------ttacacctgtgcactatcaagc-tctgta---gtcctccgtaat----gggagcc-gt--aattcg-tgtccttagtggcatgagt--tactggggctacac-ctttgccc-------tcattacaaactttgtatattgtcttgtagaatgtc-taatg-gcctt-caatggctt--aaca-taatacaactttcaacaacggatctcttgg-ctctcg--catcgatgaagaacgcagcgaaatgcgataagtaatgtgaattgcagaa-ttcagtgaatcatcgaatctttgaacgcaccttgcgctccttggtatt-ccgaggagcatgcctgtttgagtgtc-atttaatcatcaatctgcaacttt-----gctg----ttgtt---gtattggaattggggacttgctggttcta---atcagga-ttggcttccctcaaatgcattagctggagta-atacaagcagcg--tatatgcgg--tgtgataa-tatcttcactgtgttg-ctc-ttg-ttga-gtctagcttctaatcgtcc-ttc--agttggacaac---------ttt-gacaatttgacctcaaatca-ggtaggacta-cccgctgaa--------------taacaaggattcccctagtaactgcgagtgaagc-gggatgagctcaaatttaaaatctggca---gtt--tcact-gtccgagttgtaatct-ggagaagcattttctgtgttggaccgtgtacaagtctcttggaatagagcgtcatagagggtgagaatcccgtccatggcacggactaccaatgctatgtgatatgctctcaaagagtcgagttgtttgggaatgcagctcaaaatgggtggtaaattccatctaaagctaaatattggcga-gagaccgatagcgaacaagtaccgtgagggaaagatgaaaagcactttg-gaaagagagttaaacagtacgtgaaattgttgaaagggaaacgcttgaagtcagtcgcattggtcaggactcagccttgctc-ttttgcttggtgtacttcctgg-cttatgggtcaacatcaattttggctggtggataagggttggaggaaggtggcatc--ttaggatgtgttatagcctcctgccacatacactgactgggattgaggtctgcagtacgccttt-atggccgggg--ttc-gcccacgtaacgtacttaggatgttggcataatggctttaagcgacccgtct
>Lyomyces pruni KAS-GEL2327
--------aaggatcat---acgaagttgt-gaagtgggcttgat-gctggcttctcttgacagggaagcatgtgctcagcttatctc--tcatctattctaaatttacacctgtgcactttcaaag--ttgta---gtcctccgtcat----tggagcc-gc--cgccgt-c-----------aa--ggt--tgctgggattgcaa-ctttgcct-------tcatcacaaaccatgtatattgttttgtagaatgt--ctatg-ccctt---gtggcag--aaat-caatacaactttcaacaacggatctcttgg-ctctcg--catcgatgaagaacgcagcgaaatgcgataagtaatgtgaattgcagaa-ttcagtgaatcatcgaatctttgaacgcaccttgcgcttctggacaccgtccaggagcatgcctgtttgagtgtc-ttgaaatcatcaaccctctttact--ttttgtaa---agggt---ggtttggacttggggatttgctggccttc---acgggtt-ctggcttcccttgaattcattagctggact--ttacttgtggc---tatatgcgg--tgtgataa-tatcttcactgcatgc-tca-agt-gcat-gactagcttctaactgtct-tca---ttgacaattta--------ttt-gaccatcagacctcaaatca-ggtaggacta-cccgctgaac-------------taacaaggattcccctagtaactgcgagtgaagc-gggaaaagctcaaatttaaaatctagtg---ctt--gcact----cgagttgtaatct-ggagaagcattttccgcgtcagaccgtgtacaagtctcttggaatagagcgtcatagagggtgagaatcccgtccatgacacggattactgatgctttgtgatatgctctcgaagagtcgagttgtttgggaatgcagctcaaaatgggtggtaaattccatctaaagctaaatattggcga-gagaccgatagcgaacaagtaccgtgagggaaagatgaaaagcactttg-gaaagagagttaaacagtacgtgaaattgttgaaagggaaacgcttgaagtcagtcgcgtttgctcggactcagccttgcta-ttcagcttggtgtacttccttg-tgaacgggtcaacatcaattttggttggtggataaaggttgagggaatgtggcatc--ttcgggtgtgttatagccctttactgcatacgctggctgggattgaggactgcagcacgccttt-atggccgggg--cttagcccacgtaacgtgcttaggatgttggcataatggctttaagcgacccgtct
>Lyomyces punctatomarginatus CLZhao 11629 (SWFC) OR844491 holotype
ggactgcggaggatcatttgatga-tttgt-tagtgggacttgat-gctggc--------agtcaaatgcatgtgctcagtctccaattcaaatccac------tctacacctgtgcactttcaaagctctgta---gtcctccgtaat----gggagcc-gt--gacc---------------gtcaggt--tgctggggctgcac-ctttgccc-ata---tcattacaaacattgtatattgtcttgtagaatgtc-taatg-gcctt-cagtggctt--aaca-taatacaactttcaacaacggatctcttgg-ctctcg--catcgatgaagaacgcagcgaaatgcgataagtaatgtgaattgcagaa-ttcagtgaatcatcgaatctttgaacgcaccttgcgctccttggtatt-ccgaggagcatgcctgtttgagtgtc-attaaatcatcaatctctcaatct--t-tgttgat--tgtgt---ggattggacttggggatctgctggt--------gttgaa-ctggcttccctcaaatgcattagctggagca-ttgtgagcagca--aatatgcgg--tgtgataa-tatcttcactgtgtag-ctc-tcattcaa-gtctggcttctaatcgtcc-ttg--agttggacagct--------ttt-gacaacttgacctcaaatca-ggtaggacta-cccgctgaacttaagc-atataata--caggattcccctagt-actgcgagtgaagc-gggaagagctcaaatttaaaatctggcg---gtt--tcacc-gtccgagttgtaatct-ggagaagcattttccgtgttggaccgtgtacaagtctcttggaatagagcgtcatagagggtgagaatcccgtccatgacacggactaccaatgctctgtgatatgctctcaacgagtcgagttgtttgggaatgcagctcaaaatgggtggtaaattccatctaaagctaaatattggcga-gagaccgatagcgaacaagtaccgtgagggaaagatgaaaagcactttg-gaaagagagttaaacagtacgtgaaattgttgaaagggaaacgcttgaagtcagtcgcgttgtctgagactcagccttgctc-ttttgcatggtgtatttctcaggtcaatgggtcaacatcaatttcggatggtggataaaggtagagggaaggtggcatc--ttcggatgtgttatagccctttgccgcatacactgactgggattgaggtctgcagcacgccttt-ttggccgggg--ttc-gcccacgt-acgtgcttaggatgttggcttaatggctttaagcgacccgtct
>Lyomyces sambuci KAS-JR7
---tgcggaaggatcatttgatgagttg---aaacaggacttgat-gctggctta------ctccaaagcatgtgctcagttctactc---aatccat------ttcacacctgtgcactttcaaag--ttgta---gtcctccgtaat----gggagtc-gt--atcttg-t-----------aatgaga--tgctgggactgct--ctttgccc-a-----ttatcacaaacatca-ttatagtcttgtagaatgt--catta-gccta---agggctt--aatt-taatacaactttcaacaacggatctcttgg-ctctcg--catcgatgaagaacgcagcgaaatgcgataagtaatgtgaattgcagaa-ttcagtgaatcatcgaatctttgaacgcaccttgcactccttggtatt-ccgaggagtatgcttgtttgagagta-atgtaatcatcaatcctcctttac--ttttgtga----agtt---ggcttggatttggggattgctggcc-ttt-c-attargtcctggcttcccttgaatgcattagttgaatc---aagttacaacgt-tacgtgtgg--tgtgataa-tatcttcactgcatag-ttg-taa-tgaa-gtttggcttctaacagtcc-ttc---actggacaata-------cttt-gaacaatgtacctcaaatca-agtaggacta-cccgctgactta-----------taacaaggattcccctagtaa-tgcgagtgaagc--ggatgagctcaaatttaaaatctgtca---gctt-tcgct-gtccgagttgtaatct-agagaagcattttctgtgatggaccgtgtacaagtttcttggaatagaacttcatagagggtgagaatcccgtccatgacacggactaccgttactttgtgatatgctctcaaagagtcgagttgtttgggaatgcagctcaaaatgggtggtaagttccatctaaagctaaatattggcga-gagaccgatagcgaacaagtaccgtgagggaaagatgaaaagcactttg-gaaagagagttaaacagtacgtgaaattgttgaaagggaaacgcttgaagtcagtcgcgttgcttaggactcagccttgct---tttgcttggtgtacttcctat-gtaacgggtcaacatcaattttggttggtggataaagattgaaggaatgtggcatc--ttaggatgtgttatagccttctttcgtatacactggctgggattgaggtctgcagcacgccttt-atggccgggg--ttc-gcccacgtatcgtgcttaggatgttggcataatggctttaagcgacccgtct
>Lyomyces sceptrifer KAS-Ec661 holotype
acctgcggaaggatcatttaatgagttg---aaccaggacttgat-gctggtctacg----cttgtaggcatgtgctcagttctactc---aatccat------ataacacctgtgcattttcaaag--ttgta---gtcctccgtcat----gggagtc-gc--attttg-t-----------aatgaga--tgctgggactacg--ctttgccc-a-----ttatcacaaaccaat-ttaaagtcttgtagaatgt--aacta-gccta---tgggctt--aatc-taatacaactttcaacaacggatctcttgg-ctctcg--catcgatgaagaacgcagcgaaatgcgataagtaatgtgaattgcagaa-ttcagtgaatcatcgaatctttgaacgcaccttgcactccttggtatt-ccgaggagtatgcctgtttgagtgtc-ttgtaatcatcaattcaatattgc--ttttgtga----tgtt---gacttggatttggggattgctggttgtaa-y------ga-ytggcttctcttgaatacattagcggaaty---gagttacaatgc-tacgtgtag--tgtgataa-tatcttcactgcatag-ttg-taa-tgaa-gttctgcttctaacagtcc-ttt---attggacaata--------ctt-gaccatttgacctcaaatca-ggtaggacta-cccgctgaact------------taacaaggattcccctagtaactgcgagtgaagc-gggaagagctcaaatttaaaatctggca---gct--ttgct-gtccgagttgtaatct-ggagaagcattttccgcgttggaccgtgtacaagtctcttggaatagagcgtcatagagggtgagaatcccgtccatggcacggactaccaatgctttgtgatatgctctcgaagagtcgagttgtttgggaatgcagctcaaaatgggtggtaagttccatctaaagctaaatattggcga-gagaccgatagcgaacaagtaccgtgagggaaagatgaaaagcactttg-gaaagagagttaaacagtacgtgaaattgttgaaagggaaacgcttgaagtcagtcgcgttgtctgagactcagccttgct---tttgcttggtgtacttcttag-ttaacgggtcaacatcaattttggtcggtggataaaggttgaaggaatgtggcatc--ttcggatgtgttatagccttcttccgtatacactggctgggattgaggtctgcagcacgccttt-atggccgggg--ttc-gcccacgtaccgtgcttaggatgttggcataatggctttaagcgacccgtct
>Lyomyces subcylindricus EYu 190727-10a
acctgcggaaggatcattcaatgaatttgttaggtggactttgat-gctggcagtag----caatgctgcatgtgctcggtctccgtt-caaatcctc------tatacacctgtgcactttcaaagctctgta---gtcctccgtaat----gggagcc-gt--gatctt-c-----------attga-t--cgctggggctatac-ctttgccc-aac--ctttacataaactctgtatattgtcttgtagaatgtc-tattg-gcctt-tgttggctt--aatgttaatacaactttcaacaacggatctcttggcctctcg--catcgatgaagaacgcagcgaaatgcgataagtaatgtgaattgcagaa-ttcagtgaatcatcgaatctttgaacgcaccttgcgctccttggtatt-ccgaggagcatgcctgtttgagagtc-attaaatcatcaatcctaacagct--t-tgcggct--ggtcc---ggattggacttggggacttgctgttgc---t-tcgagca-ttggcttcccttaaattcattagctggaggc-ttacttgcagcr--tatatgcgg--tgtgataa-tatcgtcactgtgtag-ttgctcg-tgga-acctggcttctaatcgtct--------tcggacaatm--------ttt-gacaatctgacctcaaatca-ggtaggacta-cccgctgaaytagagccatatgataacaaggattcccctagtaactgcgagtgaagc-gggatgagctcaaatttaaaatctggcg---gtt--tcacc-gtccgagttgtaatct-ggagaagcattttccgcgttggaccgtgtacaagtctcttggaatagagcgtcatagagggtgagaatcccgtccatgacacggactaccaatgctttgtgatatgctctcaaagagtcgagttgtttgggaatgcagctcaaaatgggtggtaaattccatctaaagctaaatattggcga-gagaccgatagcgaacaagtaccgtgagggaaagatgaaaagcactttg-aaaagagagttaaacagtacgtgaaattgttgaaagggaaacgcttgaagtcagtcgcgttgtccgggactcagccttgctc-ttttgcttggtgtacttcctgg-ttgacgggtcaacatcagttttggttggcggataagggatgagagaaagtggcatc--ttcggatgtgttatagctctcttccacatacgctgactgggattgaggtctgcagcacgccttcattggccgggg--ttc-gcccacgtaacgtgcttaggatgttggcataatggctttaatcgacccgtct
>Lyomyces tasmanicus LWZ 20180515-17 OQ540900 holotype
--------------------atgaatttg--caagtggacttgat-gctggtggaata---acctttcacatgtgctcagttccgtca---aatccac------attacacctgtgcactttcaaagctctgta---gtcctccgtaat----gggagcc-gc--gtttgt-t-----------tacaa---tcgctggggctacac-ctttgcccaa-----atcttataaacacttataactgtcttgtagaatgtc-taatgagcctt--atgggctt--aaca-ctatacaactttcaacaacggatctcttgg-ctctcg--catcgatgaagaacgcagcgaaatgcgataagtaatgtgaattgcagaa-ttcagtgaatcatcgaatctttgaacgcaccttgcgctccttggtatt-ccgaggagcatgcctgtttgagtgtc-attaactcatcaatcccttatgct---ttgttgca-tgagtt---ggattggatttggggacttgttggcggtt-------tcg-ctggcttcccttaaatgcattagctggagt---tgcttgc-gca--tatatgcag--tgtgataa-tatcttcactgtgtcg-tgc-ttg-tgga-cattagcttctaaccgtcc-ttc--agttggacaac---------ttt-gacaatctgacctca----------------------------------------taacaaggattcccctagtaactgcgagtgaagc-gggaaaagctcaaatttaaaatctggcg---gtt--tcacc-gtccgagttgtaatct-ggagaagcattttccgtgttggaccgtgtacaagtctcttggaatagagcgtcatagagggtgagaatcccgtcaatgacacggactaccaatgctttgtgatatgctctcaaagagtcgagttgtttgggaatgcagctcaaaatgggtggtaaattccatctaaagctaaatattggcga-gagaccgatagcgaacaagtaccgtgagggaaagatgaaaagcactttg-gaaagagagtaaaacagtacgtgaaattgttgaaagggaaacgcttgaagtcagtcgcgttgtccgggactcagccttgct----ttgcttggtgtatttcctgg-ttgacgggtcaacatcagttttggttgatggataaaggctgagggaatgtggcatc--ttcggatgtgttatagcccttggtcgcatacattgactgggattgaggtctgcagcacgccttt-ttggccgggg--ttc-gcccacgtaacgtgcttaggatgttggcataatggctttaagcgacccgtct
>Lyomyces vietnamensis TNM F9073 holotype
---------aggatcatttgatgaatttgt-tagtgggacttgat-gctggc--------agtcaaatgcatgtgctcggtctccgattcaaatccac------tctacacctgtgcactttcaaagctctgta---gtcctccgtaat----gggagcc-gt--gatc---------------gaaaggt--cgctggggctgcac-ctttgccc-ata---tcattacaaacattgtatattgtcttgtagaatgtc-taacg-gcctt-caatggctt--aaca-taatacaactttcaacaacggatctcttgg-ctctcg--catcgatgaagaacgcagcgaaatgcgataagtaatgtgaattgcagaa-ttcagtgaatcatcgaatctttgaacgcaccttgcgctccttggtatt-ccgaggagcatgcctgtttgagtgtc-attaaatcatcaatccctcagtct--t-tgttgat--tgtgc---ggattggacttggggacttgctggt--------gttaaa-ctggcttccctcaaatgcattagctggagca-ttgcgagcagca--tatatgcgg--tgtgataa-tatcttcactgtgtag-ctc-tcgttcaa-gtctggcttcaaatcgtcc-ttc--agttggacagct--------ttt-gacaacttgacctcaaatca-ggtaggacta-cccgctgaacttaagc-atatcataacaaggattcccctagtaactgcgagtgaagc-gggaaaagctcaaatttaaaatctggcg---gtctttggcc-gtccgagttgtagtctaggagaagcgtcttccgcgttggaccgtgtacaagtctcttggaacagagcgtcatagagggtgagaatcccgtctttgacacggactaccaatgctttgtgatgcgctctcaaagagtcgcgttgtttgggaatgcagcgcaaaatgggaggtgaattccttctaaagctaaatattggcga-gagaccgatagcgaacaagtaccgtgagggaaagatgaaaagcactttg-gaaagagagttaaacagtacgtgaaattgctaaaagggaaacgcttgaagtcagtcgcgtcgtcyggaactcagctttgct---tcggcttagtgcactttccgg-ttgacgggccagcatcgattttgaccgctggaaaagggctggaggaatgtggcacc--ttcgggtgtgttatagccttcagtcgcatacagcggttgggatcgaggaackcagcgcgcc-tt-atggcygggg--ttc-gcccacat-tcgcgcttaggatgctggcataatggctttaaacgacccgtct
>Xylodon quercinus Spirin 12030
acctgcggaaggatcatt-attgagtttt--gaagtgggcttgat-gctggcgtctt----taccgatgcatgtgctcagccccgctctcaaatccac------tcaacacctgtgcactttcaaag--ttgta---gtcctccgtaat----gggagct-gc--aggtct-t-----------tatgatc--tgttgggactgcg--ctttgccc------tttatcacaaactatatgcattgtcttgtagaatgt--tagcc-tcata--gtgggcga--aatt-taatacaactttcaacaacggatctcttgg-ctctcg--catcgatgaagaacgcagcgaaatgcgataagtaatgtgaattgcagaa-ttcagtgaatcatcgaatctttgaacgcaccttgcgctccttggtatt-ccgaggagcatgcctgtttgagtgtc-gtgaaattatcaactccctttctt--tattgaa----aggtg---agcttggacttggggactgctggtt----------cacg-ccggcttcccttgaatgtattagctggaatt-tgattcgcagca--tatatgcgg--tgtgataa-tgtcgtcactgtgtag-ctc-ggg-tt---gtctggcttctaaccgtcc-ttc---acgggacaat---------ttg-atcaatttgacctcaaatca-ggtaggacta-cccgctgaacttaagc-atatcataacaaggattcccctagtaactgcgagtgaagc-gggaaaagctcaaatttaaaatctggca---gtt--ttact-gtccgagttgtaatct-ggagaagcattttctgtgtcggaccgtgtacaagtctcttggaacagagcgtcatagagggtgagaatcccgtccatgacacggactaccgatgctttgtgatatgctctcgaagagtcgagttgtttgggaatgcagctcaaaatgggtggtaaattccatctaaagctaaatattggcga-gagaccgatagcgaacaagtaccgtgagggaaagatgaaaagcactttg-gaaagagagttaaacagtacgtgaaattgttgaaagggaaacgcttgaagtcagtcgcgttgtctgagactcagccttgct-----tgcatggtgtacttctcag-ttaacgggtcaacatcaattttggttggtggataaaggtattggaaatgtggcacc--ttcgggtgtgttatagtcctttgctgcatacactgactgggattgaggaacgcagcacgccatt-atggccgggggttcg-cctcacgtaacgtgcttaggatgttggcataatggctttaagcgacccgtct
